# Supplementary material for: [N,N-Bis(diphenyl­phosphan­yl)propanamine-κ2 P,P′]dichloridonickel(II)
Source: Acta Crystallogr Sect E Struct Rep Online. 2011 Oct 22;67(Pt 11):m1572. doi: 10.1107/S1600536811042760 (PMC3246989; doi:10.1107/S1600536811042760)
Supplement: Supplementary file 2 [file e-67-m1572-Isup2.hkl]

# 
# h,k,l, Fc-squared, Fo-squared, sigma(Fo-squared) and status flag 
# 
data_I
_shelx_title ' shelx in P2(1)/n            New: P21/c' 
_shelx_refln_list_code          4 
_shelx_F_calc_maximum      274.33 
_exptl_crystal_F_000      1152.00 
_reflns_d_resolution_high  0.8403 
 
loop_ 
 _symmetry_equiv_pos_as_xyz 
 'x, y, z' 
 '-x, y+1/2, -z+1/2' 
 '-x, -y, -z' 
 'x, -y-1/2, z-1/2' 
 
_cell_length_a    10.2100 
_cell_length_b    19.3080 
_cell_length_c    15.5380 
_cell_angle_alpha  90.000 
_cell_angle_beta  122.669 
_cell_angle_gamma  90.000 
 
_shelx_F_squared_multiplier     1.000 
 
loop_ 
 _refln_index_h 
 _refln_index_k 
 _refln_index_l 
 _refln_F_squared_calc 
 _refln_F_squared_meas 
 _refln_F_squared_sigma 
 _refln_observed_status 
   1   0   0       79.97      405.65     42.42 o 
   2   0   0     4167.36     3473.91     84.59 o 
   3   0   0    18587.38    17571.16    215.94 o 
   4   0   0     1588.43     2821.78    170.61 o 
   5   0   0     4101.71     3811.54    182.73 o 
   6   0   0      226.56      314.79     92.85 o 
   7   0   0       42.96       85.68     43.27 o 
   8   0   0    14402.35    15043.88    769.97 o 
   9   0   0        1.33      137.30     79.70 o 
  10   0   0      169.49      227.10    112.52 o 
   1   1   0    26456.16    22575.17    188.11 o 
   2   1   0    40012.80    40174.14    273.39 o 
   3   1   0     3323.40     3551.93     46.08 o 
   4   1   0    28295.83    27810.50    401.65 o 
   5   1   0      269.18      282.25     45.10 o 
   6   1   0      907.64     1091.23    121.33 o 
   7   1   0      202.29      211.16     55.53 o 
   8   1   0       22.48      214.37     51.95 o 
   9   1   0      424.19      351.95     63.86 o 
  10   1   0       61.64       20.49     41.01 o 
   0   2   0    49060.02    46010.74    484.73 o 
   1   2   0      923.76      861.70     28.28 o 
   2   2   0        2.39       28.37     11.43 o 
   3   2   0     2274.43     2191.50     34.04 o 
   4   2   0     1083.58     1198.37     67.61 o 
   5   2   0     2933.67     2824.47    110.07 o 
   6   2   0     2924.32     2799.51    123.56 o 
   7   2   0       96.44      128.26     35.69 o 
   8   2   0     2088.91     2148.92    177.64 o 
   9   2   0        1.17       44.04     40.56 o 
  10   2   0      530.05      459.27    108.26 o 
   1   3   0      761.39      668.22     28.13 o 
   2   3   0    26359.16    26054.89    360.73 o 
   3   3   0     4005.85     3688.05     41.93 o 
   4   3   0     1610.54     1645.44     77.23 o 
   5   3   0      706.16      744.21     74.17 o 
   6   3   0     1728.47     1729.10    142.90 o 
   7   3   0      173.60      142.64     39.07 o 
   8   3   0      250.64      284.81     54.61 o 
   9   3   0       67.17       52.43     41.69 o 
  10   3   0      647.45      455.31     74.29 o 
   0   4   0    57510.35    55524.29    797.96 o 
   1   4   0      700.18      627.30     33.62 o 
   2   4   0       11.03       45.05     11.77 o 
   3   4   0      720.42      686.57     37.25 o 
   4   4   0      819.68      845.64     67.64 o 
   5   4   0       36.59       78.02     27.43 o 
   6   4   0      909.01      886.08     86.79 o 
   7   4   0       79.46       87.86     38.37 o 
   8   4   0      663.64      738.39     79.40 o 
   9   4   0        6.07       71.09     41.38 o 
  10   4   0      140.29      151.03     43.54 o 
   1   5   0      161.65      194.10     17.85 o 
   2   5   0       15.02       63.41      9.68 o 
   3   5   0      335.76      555.17     36.53 o 
   4   5   0       26.91       58.28     10.98 o 
   5   5   0       61.27      139.28     27.31 o 
   6   5   0     1159.78     1240.86    139.37 o 
   7   5   0      493.95      477.06     99.86 o 
   8   5   0       71.66       72.64     39.23 o 
   9   5   0      765.33      610.93     80.71 o 
   0   6   0     2825.80     2686.94     59.74 o 
   1   6   0     1025.90     1110.49     46.50 o 
   2   6   0     2068.07     2029.78     33.86 o 
   3   6   0     1263.29     1244.82     53.58 o 
   4   6   0      221.16      248.98     22.79 o 
   5   6   0     1786.54     1664.02    185.71 o 
   6   6   0        2.09       71.85     61.95 o 
   7   6   0      167.57      174.88     63.35 o 
   8   6   0     2902.80     3164.56    189.67 o 
   9   6   0        1.32       33.58     43.30 o 
   1   7   0     5213.25     4273.42    151.21 o 
   2   7   0     2378.86     2443.64     51.64 o 
   3   7   0     2338.44     2645.72     86.56 o 
   4   7   0    14769.26    14146.47    203.47 o 
   5   7   0      538.58      660.49     75.70 o 
   6   7   0      318.10      346.54     64.38 o 
   7   7   0      835.46      905.70     93.63 o 
   8   7   0        1.27      115.97     44.33 o 
   9   7   0     1302.51     1270.64    153.90 o 
   0   8   0    60952.44    64635.05    991.16 o 
   1   8   0     2275.31     1948.49     54.73 o 
   2   8   0     3378.04     3068.96     55.35 o 
   3   8   0     7341.55     7177.48     85.66 o 
   4   8   0     1054.58     1603.14    150.80 o 
   5   8   0     5449.16     5613.96    154.46 o 
   6   8   0      339.73      191.37     49.20 o 
   7   8   0       30.88       60.38     34.12 o 
   8   8   0     5582.07     5759.37    737.17 o 
   9   8   0       29.19       85.72     32.48 o 
   1   9   0     7010.52     6401.80    151.10 o 
   2   9   0     5582.55     6204.71    104.03 o 
   3   9   0     1310.47     1246.78     75.21 o 
   4   9   0    12361.96    12448.12    280.75 o 
   5   9   0      611.25      574.19     77.73 o 
   6   9   0        2.60       30.53     16.74 o 
   7   9   0      233.28      198.88     63.52 o 
   8   9   0      200.63      406.28     94.54 o 
   9   9   0      110.59      191.02     50.47 o 
   0  10   0    16170.23    16879.52    394.43 o 
   1  10   0      191.33      209.35     26.53 o 
   2  10   0     1610.74     1489.75     85.18 o 
   3  10   0       66.54       56.90     29.50 o 
   4  10   0      129.55       65.71     22.94 o 
   5  10   0      506.94      601.17     74.70 o 
   6  10   0     1915.76     1877.75    168.05 o 
   7  10   0        3.18       34.25     34.16 o 
   8  10   0      310.51      369.83     56.75 o 
   9  10   0       63.42       74.33     36.22 o 
   1  11   0       43.27       56.34     14.72 o 
   2  11   0     4373.13     4703.57    171.31 o 
   3  11   0      238.67      289.19     47.67 o 
   4  11   0      225.28      245.28     40.69 o 
   5  11   0     1618.69     1866.90    162.36 o 
   6  11   0     1316.51     1456.49    130.35 o 
   7  11   0      957.72      904.13     99.02 o 
   8  11   0      445.97      446.28     72.38 o 
   0  12   0      489.43      957.68    139.60 o 
   1  12   0        0.37       66.47     31.38 o 
   2  12   0      446.86      323.72     59.69 o 
   3  12   0     2733.49     3193.62    169.57 o 
   4  12   0      628.92      700.92     86.70 o 
   5  12   0      645.17      740.25    117.24 o 
   6  12   0     3449.05     3730.82    172.26 o 
   7  12   0      250.42      375.74     69.47 o 
   8  12   0      725.61      746.07     74.17 o 
   1  13   0       30.45       81.91     29.58 o 
   2  13   0     2373.37     2781.51    164.20 o 
   3  13   0      114.97       99.18     39.65 o 
   4  13   0      112.03      137.07     35.38 o 
   5  13   0      979.01     1083.71    106.16 o 
   6  13   0     1606.14     1674.31    158.07 o 
   7  13   0      943.97     1112.14    146.93 o 
   8  13   0       21.24       51.28     37.90 o 
   0  14   0      279.08      470.94    116.14 o 
   1  14   0      693.63      743.98     99.22 o 
   2  14   0       48.56       78.59     36.81 o 
   3  14   0      467.66      614.76     96.42 o 
   4  14   0       48.65       58.52     67.97 o 
   5  14   0      269.36      303.59     60.08 o 
   6  14   0      674.00      693.52     78.02 o 
   7  14   0       13.12      100.71     38.53 o 
   8  14   0     1419.49     1398.24    169.70 o 
   1  15   0      193.50      158.53     39.63 o 
   2  15   0      451.38      571.98     87.00 o 
   3  15   0      564.49      593.60     91.37 o 
   4  15   0     3133.55     3357.34    267.68 o 
   5  15   0      145.24      225.61     60.00 o 
   6  15   0      580.68      563.18     94.12 o 
   7  15   0      730.05      667.72     99.98 o 
   0  16   0     1944.97     2438.42    175.08 o 
   1  16   0      122.27      121.16     36.61 o 
   2  16   0      294.24      291.86     73.75 o 
   3  16   0      465.48      561.12     68.00 o 
   4  16   0      505.91      552.36     90.44 o 
   5  16   0      821.34      862.53    112.38 o 
   6  16   0      619.54      523.92     78.94 o 
   7  16   0       52.21      117.84     42.77 o 
   1  17   0      740.41      852.60     82.90 o 
   2  17   0        1.43       48.05     40.97 o 
   3  17   0      483.69      444.80     85.03 o 
   4  17   0     2925.51     2659.36    326.89 o 
   5  17   0       14.54      101.26     44.98 o 
   6  17   0      229.23      140.09     47.77 o 
   0  18   0       89.09      155.93     83.32 o 
   1  18   0      231.08      294.40     64.05 o 
   2  18   0      945.02     1085.50    156.59 o 
   3  18   0        0.29       60.36     42.26 o 
   4  18   0      202.89      174.01     51.76 o 
   5  18   0      375.55      338.65     73.24 o 
   6  18   0      162.83      210.02     67.05 o 
   1  19   0      518.45      536.52     91.14 o 
   2  19   0     1427.56     1615.34    222.88 o 
   3  19   0        1.11       55.53     42.97 o 
   4  19   0      477.62      469.02     82.48 o 
   5  19   0      137.85      157.28     45.86 o 
   0  20   0      127.09      166.08     78.36 o 
   1  20   0       80.66        6.23    150.63 o 
   2  20   0      681.69      660.09     97.00 o 
   3  20   0      467.78      518.18    136.22 o 
   4  20   0       44.48      106.80     37.74 o 
   5  20   0      497.36      316.74     91.81 o 
   1  21   0      483.78      608.75    129.26 o 
   2  21   0       60.32      111.71     45.36 o 
   3  21   0      349.24      315.65     68.17 o 
   4  21   0      117.14      141.43     53.22 o 
   0  22   0      229.13      270.37    111.17 o 
   1  22   0       41.60       31.83     62.63 o 
   2  22   0       66.39       60.96     32.90 o 
 -10   1   1      135.10      131.75     47.61 o 
  -9   1   1     1850.20     2068.23    185.26 o 
  -8   1   1       54.01       98.72     48.33 o 
  -7   1   1      461.87      516.99     94.41 o 
  -6   1   1      388.47      343.09     46.83 o 
  -5   1   1     1959.74     2058.44    100.82 o 
  -4   1   1     7107.88     6758.72     95.69 o 
  -3   1   1     6251.02     6086.76    106.22 o 
  -2   1   1        2.76        6.28     10.99 o 
  -1   1   1     2303.34     2149.25     37.26 o 
   0   1   1      102.70      127.88     15.19 o 
   1   1   1      497.35      483.99     22.54 o 
   2   1   1     1012.37      945.52     30.00 o 
   3   1   1      807.24      819.45     28.78 o 
   4   1   1     3094.94     2553.88     88.00 o 
   5   1   1       59.39       81.42     23.80 o 
   6   1   1       15.10      100.19     59.15 o 
   7   1   1     2587.53     2754.46    146.03 o 
   8   1   1      299.88      395.16     64.80 o 
   9   1   1      286.43      302.50     50.60 o 
 -10   2   1      235.95      212.77     56.41 o 
  -9   2   1      142.64       84.09     30.66 o 
  -8   2   1     3079.00     1808.44    528.30 o 
  -7   2   1      334.37      306.78     43.06 o 
  -6   2   1     1846.13     1984.22    139.98 o 
  -5   2   1    10231.04    10294.50    158.13 o 
  -4   2   1     2021.57     2059.16     57.08 o 
  -3   2   1    13442.98    12189.69    218.78 o 
  -2   2   1      170.10      256.83     20.29 o 
  -1   2   1     1341.02     1103.17     32.02 o 
   0   2   1     7322.18     7111.66     72.15 o 
   1   2   1      530.92      443.98     39.73 o 
   2   2   1       16.22       28.24     10.58 o 
   3   2   1     3364.64     3185.25     46.81 o 
   4   2   1      460.15      393.26     38.30 o 
   5   2   1      350.66      259.65     36.48 o 
   6   2   1      664.46      566.08     74.84 o 
   7   2   1      301.97      291.12     76.28 o 
   8   2   1     3009.97     3367.53    211.19 o 
   9   2   1      118.31      192.69     44.54 o 
 -10   3   1       17.51       81.15     55.18 o 
  -9   3   1     3768.78     4192.85    260.21 o 
  -8   3   1      116.93      126.30     43.70 o 
  -7   3   1        8.28       28.27     25.08 o 
  -6   3   1      173.02      188.76     40.75 o 
  -5   3   1     1384.00     1402.54    150.61 o 
  -4   3   1    16968.35    16209.46    235.92 o 
  -3   3   1       28.25       71.73      8.57 o 
  -2   3   1      475.00      490.66     35.55 o 
  -1   3   1      988.23      918.17     30.69 o 
   0   3   1       44.41       59.94     10.21 o 
   1   3   1    10885.54    10680.52     96.16 o 
   2   3   1     5609.80     5507.40     59.31 o 
   3   3   1     1938.40     2000.01     27.55 o 
   4   3   1     6499.57     5519.61     96.18 o 
   5   3   1      810.42      866.97     65.07 o 
   6   3   1       17.29       29.97     15.83 o 
   7   3   1     3737.09     4329.07    219.93 o 
   8   3   1      200.53      131.91     47.24 o 
   9   3   1      670.61      521.32     80.38 o 
 -10   4   1       89.44      105.49     47.50 o 
  -9   4   1        5.41      136.47     54.24 o 
  -8   4   1     3160.71     3291.48    243.54 o 
  -7   4   1       69.44       95.39     23.28 o 
  -6   4   1     1067.65     1051.97     97.44 o 
  -5   4   1     1819.00     1608.41    106.16 o 
  -4   4   1      728.31      644.46     44.40 o 
  -3   4   1       82.24      102.61     11.47 o 
  -2   4   1     1178.91     1129.82     33.79 o 
  -1   4   1        3.40       57.93     16.20 o 
   0   4   1     5371.04     4968.70     85.22 o 
   1   4   1       11.44      397.64     37.17 o 
   2   4   1      850.91      783.46     46.70 o 
   3   4   1     2642.16     2318.35     36.79 o 
   4   4   1      264.78      236.56     29.88 o 
   5   4   1      114.64      179.31     28.30 o 
   6   4   1       19.90       77.16     41.12 o 
   7   4   1       94.12      266.05     68.29 o 
   8   4   1     4676.31     5501.42    284.98 o 
   9   4   1        2.03       41.12     51.83 o 
 -10   5   1        3.14       67.54     38.23 o 
  -9   5   1     3792.26     4109.70    278.47 o 
  -8   5   1        4.18      104.33     39.79 o 
  -7   5   1      522.98      602.23     87.43 o 
  -6   5   1       10.07       26.28     23.54 o 
  -5   5   1     1547.93     1550.45     82.92 o 
  -4   5   1     5896.80     5219.29     78.74 o 
  -3   5   1     2577.63     2251.01     39.20 o 
  -2   5   1       41.52       40.46     12.85 o 
  -1   5   1    14296.79    12306.30    368.37 o 
   0   5   1     2064.76     2062.66     35.32 o 
   1   5   1    17182.68    15780.03    124.53 o 
   2   5   1      870.12      955.08     51.91 o 
   3   5   1       74.69      146.58     16.68 o 
   4   5   1     4964.60     4394.25     71.57 o 
   5   5   1     2414.27     2516.03    186.28 o 
   6   5   1      484.40      408.05     68.25 o 
   7   5   1     2595.59     2919.32    224.22 o 
   8   5   1       51.23      146.55     47.00 o 
   9   5   1      514.58      391.31     61.28 o 
 -10   6   1       46.12       91.39     35.61 o 
  -9   6   1     1918.29     1903.77    240.65 o 
  -8   6   1     4799.33     5176.87    208.94 o 
  -7   6   1        4.32       72.77     59.28 o 
  -6   6   1     1527.25     1446.10    169.93 o 
  -5   6   1     7026.12     7128.40    165.06 o 
  -4   6   1       24.40       42.23     16.83 o 
  -3   6   1      374.32      362.94     25.71 o 
  -2   6   1      886.05      914.52     41.41 o 
  -1   6   1     1267.16     1338.23     83.94 o 
   0   6   1      474.99      512.42     42.49 o 
   1   6   1    11326.45    11085.54     99.41 o 
   2   6   1      368.94      362.10     23.86 o 
   3   6   1     4098.58     3794.33     60.12 o 
   4   6   1     1759.89     1720.94     98.43 o 
   5   6   1      149.42       86.48     36.42 o 
   6   6   1      626.30      561.31    101.72 o 
   7   6   1      213.13      138.34     38.39 o 
   8   6   1     5167.26     5889.74    250.10 o 
   9   6   1      653.97      495.58     66.64 o 
 -10   7   1      809.93      711.03    111.80 o 
  -9   7   1     2661.21     2646.38    246.01 o 
  -8   7   1      170.11      322.36     79.85 o 
  -7   7   1     1494.16     1721.96    118.29 o 
  -6   7   1        5.63       31.29     19.74 o 
  -5   7   1     4784.90     4788.79    136.49 o 
  -4   7   1      708.41      608.85     48.73 o 
  -3   7   1     1114.22     1125.70     55.33 o 
  -2   7   1       44.95       62.69     18.17 o 
  -1   7   1     8098.64     6531.92    581.73 o 
   0   7   1     2306.92     2197.83     42.76 o 
   1   7   1       75.61       86.42     13.74 o 
   2   7   1       88.20      135.89     15.22 o 
   3   7   1       26.74       80.38     18.69 o 
   4   7   1     3453.54     3054.72     99.74 o 
   5   7   1      626.44      515.07     59.96 o 
   6   7   1        0.02       74.11     37.70 o 
   7   7   1     3212.77     3701.97    234.24 o 
   8   7   1      722.53      663.85     89.89 o 
   9   7   1       65.91       81.22     44.39 o 
  -9   8   1      141.35      145.55     54.91 o 
  -8   8   1     1478.95     1516.56    138.05 o 
  -7   8   1      170.02      223.65     48.54 o 
  -6   8   1      650.82      621.54     84.63 o 
  -5   8   1       70.94       88.42     34.11 o 
  -4   8   1      558.00      464.78     44.79 o 
  -3   8   1     2376.29     2206.57     88.76 o 
  -2   8   1     4156.31     3969.75     63.62 o 
  -1   8   1      572.47      570.34     39.20 o 
   0   8   1     3714.33     3847.72     65.36 o 
   1   8   1     1330.64     1552.43     62.29 o 
   2   8   1      299.59      212.79     24.34 o 
   3   8   1      271.44      298.36     28.78 o 
   4   8   1     3172.76     3165.35    142.48 o 
   5   8   1      835.60      887.16     90.14 o 
   6   8   1      243.04      181.47     42.36 o 
   7   8   1      216.13      158.18     41.81 o 
   8   8   1        0.24       43.12     37.79 o 
   9   8   1      818.04      729.58     88.35 o 
  -9   9   1      672.44      667.37     79.37 o 
  -8   9   1      264.34      246.90     48.11 o 
  -7   9   1      774.36     1035.61     96.35 o 
  -6   9   1     1502.40     1616.44    156.69 o 
  -5   9   1      650.71      720.16     78.79 o 
  -4   9   1     2734.32     2638.66    100.43 o 
  -3   9   1      391.57      328.55     45.32 o 
  -2   9   1       53.90       42.25     11.35 o 
  -1   9   1    14792.35    13718.58    246.03 o 
   0   9   1      573.32      658.94     51.14 o 
   1   9   1     2756.87     2278.16    102.67 o 
   2   9   1     4630.09     4204.56     90.88 o 
   3   9   1      279.36      290.04     27.98 o 
   4   9   1     2498.81     2529.58    184.18 o 
   5   9   1      262.73      311.40     43.08 o 
   6   9   1     2418.67     1435.41    494.24 o 
   7   9   1      226.30      300.83     54.87 o 
   8   9   1      194.43      194.59     41.48 o 
   9   9   1      120.25      208.76     87.81 o 
  -9  10   1        0.57      210.65     61.83 o 
  -8  10   1      886.54      766.19    101.57 o 
  -7  10   1      289.93      328.05     55.10 o 
  -6  10   1       61.34       61.39     21.63 o 
  -5  10   1     5977.67     6061.58    186.51 o 
  -4  10   1      141.68      119.28     20.58 o 
  -3  10   1     5682.94     5464.64    110.06 o 
  -2  10   1     5173.78     4515.67     89.29 o 
  -1  10   1      122.29      187.66     34.09 o 
   0  10   1    13411.99    13233.38    237.41 o 
   1  10   1     2149.54     1911.99    184.99 o 
   2  10   1     1083.21      880.17     95.74 o 
   3  10   1     8259.70     8311.00    195.10 o 
   4  10   1     1081.92     1097.84     91.40 o 
   5  10   1     3126.43     3307.31    145.73 o 
   6  10   1      847.88      847.33    123.70 o 
   7  10   1       48.30       76.51     35.48 o 
   8  10   1     1527.46     1539.34    179.78 o 
  -9  11   1     1604.27     1436.26    152.93 o 
  -8  11   1      193.24      140.49     43.73 o 
  -7  11   1        8.54      133.93     37.51 o 
  -6  11   1      440.66      456.97     61.63 o 
  -5  11   1      554.35      508.57    100.96 o 
  -4  11   1     6247.18     6386.62    186.33 o 
  -3  11   1      857.49      895.34     82.96 o 
  -2  11   1       15.79       56.71     25.84 o 
  -1  11   1    12013.02    11001.86    722.54 o 
   0  11   1       12.03       55.33     21.17 o 
   1  11   1     3549.03     2798.37    226.63 o 
   2  11   1      429.72      429.92     61.92 o 
   3  11   1      101.94      164.45     45.32 o 
   4  11   1     7267.81     7185.10    283.57 o 
   5  11   1      217.48      209.82     36.25 o 
   6  11   1       93.17      150.82     47.85 o 
   7  11   1     1895.78     2002.64    212.03 o 
   8  11   1        2.75       31.18     25.18 o 
  -9  12   1      464.17      397.55     66.51 o 
  -8  12   1     1839.14     1717.71    172.71 o 
  -7  12   1       26.44       87.36     35.43 o 
  -6  12   1      133.12      169.66    126.78 o 
  -5  12   1     2370.58     2299.73    146.97 o 
  -4  12   1       53.46      122.71     31.96 o 
  -3  12   1      191.87      163.43     35.00 o 
  -2  12   1      573.00      558.29     65.45 o 
  -1  12   1      239.63      274.78     51.97 o 
   0  12   1     3618.55     3329.47    191.20 o 
   1  12   1        2.58       14.47     21.90 o 
   2  12   1       83.09      118.90     30.53 o 
   3  12   1     3000.14     3491.02    303.82 o 
   4  12   1      244.50      292.85     51.27 o 
   5  12   1       37.58       81.29     24.94 o 
   6  12   1       39.25        7.80     38.10 o 
   7  12   1       26.95       64.21     39.25 o 
   8  12   1      519.05      599.20    110.40 o 
  -8  13   1      304.92      204.63     54.01 o 
  -7  13   1       69.96      115.74     32.16 o 
  -6  13   1       73.68       96.23     35.92 o 
  -5  13   1      235.11      315.15     52.08 o 
  -4  13   1     5090.42     5423.71    239.71 o 
  -3  13   1      106.11       90.64     35.66 o 
  -2  13   1      234.94      310.80     68.46 o 
  -1  13   1     3414.71     2960.34    141.81 o 
   0  13   1      892.98     1042.04    133.80 o 
   1  13   1      609.89      679.45     98.81 o 
   2  13   1     1416.17     1806.90    164.28 o 
   3  13   1       74.94       59.15     51.20 o 
   4  13   1     4487.40     4597.90    245.96 o 
   5  13   1      915.49      954.40     93.88 o 
   6  13   1      608.41      542.48     63.18 o 
   7  13   1      759.98      630.23     81.39 o 
   8  13   1       10.78       52.81     43.94 o 
  -8  14   1     1511.00     1497.15    131.82 o 
  -7  14   1      282.02      318.15     78.49 o 
  -6  14   1      170.51      229.44     47.11 o 
  -5  14   1     3708.35     4569.11    258.03 o 
  -4  14   1       21.41       33.48     28.37 o 
  -3  14   1      102.92       58.35     48.15 o 
  -2  14   1        8.50      -27.09     37.16 o 
  -1  14   1       41.48       34.22     43.44 o 
   0  14   1     2322.42     2292.25    175.58 o 
   1  14   1       32.08       54.57     21.72 o 
   2  14   1      140.17      171.59     51.88 o 
   3  14   1     1986.58     2273.39    164.54 o 
   4  14   1      364.77      329.12     60.33 o 
   5  14   1        0.21       40.54     24.56 o 
   6  14   1       16.51       66.37     29.98 o 
   7  14   1       31.99      127.56     37.21 o 
  -8  15   1        6.31       36.62    112.18 o 
  -7  15   1      967.11      892.97    122.54 o 
  -6  15   1      162.32      134.02     35.30 o 
  -5  15   1     1026.53     1024.25    108.88 o 
  -4  15   1     1607.62     1593.03    124.11 o 
  -3  15   1      353.99      274.06     61.28 o 
  -2  15   1      240.74      269.25     54.88 o 
  -1  15   1     1711.73     1833.72    182.54 o 
   0  15   1       97.03       79.78     44.96 o 
   1  15   1       40.10       78.50     38.14 o 
   2  15   1        9.52       31.45     31.91 o 
   3  15   1        0.01       52.18     43.82 o 
   4  15   1     1889.27     2078.26    182.35 o 
   5  15   1       66.56      170.48     35.60 o 
   6  15   1      231.68      243.14     46.41 o 
   7  15   1      775.88      744.71     88.01 o 
  -7  16   1      481.34      447.12     70.60 o 
  -6  16   1       10.60       22.95     29.14 o 
  -5  16   1       10.45       89.02     37.35 o 
  -4  16   1       41.18      114.08     45.97 o 
  -3  16   1      253.45      223.97     45.68 o 
  -2  16   1     3485.72     3865.75    218.76 o 
  -1  16   1       53.60      145.81     43.09 o 
   0  16   1        3.85       68.89     42.05 o 
   1  16   1       24.23       64.71     59.48 o 
   2  16   1      182.66      155.54     47.05 o 
   3  16   1       20.14      127.79     39.01 o 
   4  16   1     1475.54     1500.26    130.97 o 
   5  16   1      296.42      275.15     68.37 o 
   6  16   1      254.83      307.66     68.63 o 
  -7  17   1     1343.97     1317.63    302.61 o 
  -6  17   1      730.92      589.90    138.64 o 
  -5  17   1      905.03      913.65    127.91 o 
  -4  17   1     2614.99     2774.51    210.72 o 
  -3  17   1     1302.31     1228.53    125.44 o 
  -2  17   1      726.64      620.13     94.51 o 
  -1  17   1     3580.37     3632.01    286.91 o 
   0  17   1      169.61      253.41     64.64 o 
   1  17   1     7605.86     8756.21    327.98 o 
   2  17   1      915.80      891.16    117.96 o 
   3  17   1      122.38      161.77     43.93 o 
   4  17   1     1464.34     1401.34    151.67 o 
   5  17   1        6.59       39.30     40.20 o 
   6  17   1      540.42      456.03    110.29 o 
  -6  18   1      214.31      214.71     64.64 o 
  -5  18   1     2866.53     2742.88    235.68 o 
  -4  18   1        2.68       94.01     36.83 o 
  -3  18   1     2874.44     3046.97    238.49 o 
  -2  18   1     6402.32     7318.89    147.76 o 
  -1  18   1       10.98       84.93     45.14 o 
   0  18   1     5699.98     7303.72    232.17 o 
   1  18   1      457.65      450.39     68.28 o 
   2  18   1     1947.67     2055.55    197.33 o 
   3  18   1     4294.87     5150.96    344.65 o 
   4  18   1      274.31      234.65     44.72 o 
   5  18   1     1723.18     1529.92    221.33 o 
  -6  19   1      304.13      419.79    133.15 o 
  -5  19   1      657.97      549.09    104.01 o 
  -4  19   1     2901.72     2736.99    107.54 o 
  -3  19   1      234.75      257.71     60.78 o 
  -2  19   1       28.04       49.19     45.40 o 
  -1  19   1     3945.87     4506.43    271.29 o 
   0  19   1       26.44       82.53     41.01 o 
   1  19   1     5941.37     7294.97    442.34 o 
   2  19   1     2131.16     2311.80    227.62 o 
   3  19   1        0.92       87.34     42.14 o 
   4  19   1     2956.06     2928.11    201.80 o 
   5  19   1       18.81       33.12     27.14 o 
  -5  20   1      397.49      485.36    114.62 o 
  -4  20   1       53.77       48.65     40.03 o 
  -3  20   1        4.25       73.70     35.83 o 
  -2  20   1      665.30      710.78     77.08 o 
  -1  20   1       65.83      156.79     62.86 o 
   0  20   1     2402.65     2306.51    275.07 o 
   1  20   1        1.00       35.26     75.15 o 
   2  20   1      330.20      322.79     69.52 o 
   3  20   1     1051.56     1153.28    151.92 o 
   4  20   1      169.30      177.51     55.85 o 
  -4  21   1       32.58      113.31     69.06 o 
  -3  21   1       13.33       85.02     35.92 o 
  -2  21   1      434.37      426.56     82.05 o 
  -1  21   1      718.70      710.10    133.56 o 
   0  21   1        0.03       37.23     42.39 o 
   1  21   1      261.37      302.98     57.02 o 
   2  21   1        5.99       95.47     62.79 o 
   3  21   1        0.42       28.90     41.47 o 
  -3  22   1        5.00       11.69     64.53 o 
  -2  22   1       21.15       83.10     46.00 o 
  -1  22   1       33.23       49.77     61.28 o 
   0  22   1      440.42      491.49     93.20 o 
   1  22   1       59.06       70.62     68.55 o 
   2  22   1      116.63       71.12     37.51 o 
 -10   0   2       28.57       14.92     58.75 o 
  -9   0   2      112.10      157.29     59.95 o 
  -8   0   2     3957.65     4159.69    394.38 o 
  -7   0   2      214.38      157.70     78.27 o 
  -6   0   2      801.58     1114.60    122.08 o 
  -5   0   2    17897.33    16361.43    289.67 o 
  -4   0   2    24381.67    24398.22    331.40 o 
  -3   0   2    11644.52     9864.09    424.63 o 
  -2   0   2    14556.63    14347.18    143.09 o 
  -1   0   2        7.49      667.02    117.54 o 
   0   0   2    32311.94    29852.83    319.64 o 
   1   0   2     3411.72     3500.57     62.12 o 
   2   0   2    49515.78    47418.27    656.74 o 
   3   0   2    75257.66    79710.90    963.62 o 
   4   0   2     2979.51     4095.57    644.97 o 
   5   0   2     5810.07     5513.96    229.51 o 
   6   0   2     2216.88     2789.06    359.52 o 
   7   0   2       87.48      384.69    109.30 o 
   8   0   2     1889.08     1675.45    337.67 o 
   9   0   2        8.12       49.09     50.06 o 
 -10   1   2        2.59       25.60     36.10 o 
  -9   1   2     5837.63     6613.52    173.83 o 
  -8   1   2      191.90      132.09     71.14 o 
  -7   1   2      357.42      280.50     42.43 o 
  -6   1   2     6632.52     6477.29    134.55 o 
  -5   1   2      110.74      283.22     38.38 o 
  -4   1   2    15488.25    16557.45    143.47 o 
  -3   1   2     4432.18     4078.02     48.34 o 
  -2   1   2     2810.23     2772.42     45.53 o 
  -1   1   2    49101.82    44100.23    356.43 o 
   0   1   2      933.21     1316.07     38.37 o 
   1   1   2     5061.76     4825.03     42.00 o 
   2   1   2     8644.89     8817.47    195.10 o 
   3   1   2     2484.53     2232.81     50.09 o 
   4   1   2    30865.58    30935.77    747.22 o 
   5   1   2       50.91       46.51     17.20 o 
   6   1   2      122.57      121.48     36.44 o 
   7   1   2     6936.52     7723.19    214.43 o 
   8   1   2      389.55      329.61     58.29 o 
   9   1   2      148.04      105.58     52.89 o 
 -10   2   2        2.02       46.44     29.13 o 
  -9   2   2      817.62      793.82    109.22 o 
  -8   2   2        4.94       46.40     19.38 o 
  -7   2   2      269.90      234.03     33.68 o 
  -6   2   2      406.88      382.34     48.24 o 
  -5   2   2     5976.14     5494.63    105.15 o 
  -4   2   2     4784.40     4652.06     59.25 o 
  -3   2   2     2607.98     2376.59     49.32 o 
  -2   2   2     3873.87     3604.88     36.05 o 
  -1   2   2     1103.39      926.73     32.00 o 
   0   2   2    23451.71    20764.49    171.87 o 
   1   2   2     1261.07     1172.00     54.47 o 
   2   2   2     1518.30     1560.78     32.03 o 
   3   2   2     8363.76     8588.75    110.63 o 
   4   2   2      254.59      514.18     81.04 o 
   5   2   2       39.87       47.73     20.08 o 
   6   2   2      156.31      127.37     34.91 o 
   7   2   2       81.01       81.07     44.59 o 
   8   2   2      290.36      300.41     59.91 o 
   9   2   2      613.90      430.68     67.51 o 
 -10   3   2      300.02      243.73     55.61 o 
  -9   3   2        2.40       20.93     39.29 o 
  -8   3   2      384.15      387.82     68.20 o 
  -7   3   2     3663.23     3570.66    158.97 o 
  -6   3   2      343.73      335.36     48.61 o 
  -5   3   2     5709.42     6149.80    107.49 o 
  -4   3   2        0.70       10.18      8.68 o 
  -3   3   2        1.12      104.73     14.94 o 
  -2   3   2      359.52      364.46     21.75 o 
  -1   3   2    16269.86    14703.00    193.64 o 
   0   3   2      201.87      308.41     29.98 o 
   1   3   2     2193.85     2111.62     31.08 o 
   2   3   2      513.02      643.05     42.36 o 
   3   3   2        0.97       36.14     19.80 o 
   4   3   2      545.67      601.61     32.59 o 
   5   3   2     4473.04     4575.74    130.18 o 
   6   3   2      403.59      431.86     69.28 o 
   7   3   2       30.53       91.40     45.44 o 
   8   3   2       84.61      121.78     44.59 o 
   9   3   2      469.31      376.56     85.96 o 
 -10   4   2       43.51       96.62     42.55 o 
  -9   4   2      124.58      156.50     46.33 o 
  -8   4   2      734.55      625.60     91.56 o 
  -7   4   2      343.39      340.20     51.25 o 
  -6   4   2     1563.15     1670.33    139.07 o 
  -5   4   2      913.58     1033.15     63.87 o 
  -4   4   2      256.08      308.07     20.35 o 
  -3   4   2     8870.09     8340.97     74.84 o 
  -2   4   2      313.97      341.58     21.73 o 
  -1   4   2      918.81     1152.78     42.71 o 
   0   4   2      573.30      652.83     42.29 o 
   1   4   2       36.62       49.76      8.74 o 
   2   4   2      700.48      817.99     47.74 o 
   3   4   2      456.23      523.68     33.89 o 
   4   4   2     2896.42     2922.50     87.56 o 
   5   4   2     1236.80     1297.90    118.30 o 
   6   4   2     1222.95     1092.17    236.62 o 
   7   4   2      144.23      197.02     44.65 o 
   8   4   2      198.14      213.75     45.60 o 
   9   4   2      147.61      113.53     40.02 o 
 -10   5   2      101.67      171.36     43.63 o 
  -9   5   2      338.66      334.63     56.60 o 
  -8   5   2       14.56      116.03     30.84 o 
  -7   5   2      254.16      259.01     52.37 o 
  -6   5   2      757.53      693.19     70.93 o 
  -5   5   2     1137.50     1140.32     59.16 o 
  -4   5   2      645.67      710.37     40.24 o 
  -3   5   2      527.82      572.27     30.37 o 
  -2   5   2      165.33      188.07     14.35 o 
  -1   5   2     3051.68     2829.82     57.30 o 
   0   5   2     5876.36     5649.92     72.34 o 
   1   5   2     7672.63     7732.69     73.83 o 
   2   5   2     3188.36     2915.10     50.82 o 
   3   5   2      157.57      185.01     18.22 o 
   4   5   2      917.56      967.52     57.41 o 
   5   5   2       43.33       73.64     25.06 o 
   6   5   2        3.89       -5.05     19.02 o 
   7   5   2      102.60      148.91     42.78 o 
   8   5   2        0.30       51.12     36.36 o 
   9   5   2       99.15       55.42     36.94 o 
 -10   6   2      865.56      795.84     97.78 o 
  -9   6   2      707.13      701.04    100.21 o 
  -8   6   2      448.00      451.41     71.49 o 
  -7   6   2      125.51      190.26     45.84 o 
  -6   6   2       73.21      150.62     38.19 o 
  -5   6   2     2774.77     2378.85     82.20 o 
  -4   6   2     1018.05     1070.16     73.52 o 
  -3   6   2       21.61       46.14      8.37 o 
  -2   6   2      556.47      568.24     34.51 o 
  -1   6   2     3924.89     3396.12     44.59 o 
   0   6   2    13945.08    12589.12    121.42 o 
   1   6   2     1935.11     2259.69     55.31 o 
   2   6   2      211.50      244.29     22.77 o 
   3   6   2     1532.88     1424.59     65.40 o 
   4   6   2       17.30       37.93     16.37 o 
   5   6   2      307.10      349.81     42.99 o 
   6   6   2       25.18       49.00     23.18 o 
   7   6   2        1.60      122.54     39.35 o 
   8   6   2      515.03      557.79     76.02 o 
   9   6   2       24.77       96.67     42.05 o 
 -10   7   2       15.85       37.21     36.97 o 
  -9   7   2     2763.17     3263.49    190.60 o 
  -8   7   2      276.27      288.98     55.93 o 
  -7   7   2        7.25       25.66     35.38 o 
  -6   7   2     4378.70     4334.73    124.59 o 
  -5   7   2     1051.99     1432.67     88.03 o 
  -4   7   2     5480.04     5800.51     81.03 o 
  -3   7   2     1565.41     1228.23     72.56 o 
  -2   7   2      923.93      805.83     45.96 o 
  -1   7   2    28609.23    27442.01    283.32 o 
   0   7   2       83.98      142.90     16.33 o 
   1   7   2     1300.36     1435.05     40.14 o 
   2   7   2     6827.05     6126.16    102.72 o 
   3   7   2       15.98       74.43     17.35 o 
   4   7   2     3150.28     3078.64    117.81 o 
   5   7   2      465.59      526.88     64.03 o 
   6   7   2      368.09      520.26     63.25 o 
   7   7   2     4053.79     4161.95    298.72 o 
   8   7   2       21.11      115.94     65.31 o 
 -10   8   2      474.30      519.85     77.02 o 
  -9   8   2       40.22       20.11     39.74 o 
  -8   8   2     3439.32     3502.81    211.80 o 
  -7   8   2      106.13       63.30     38.76 o 
  -6   8   2      400.74      457.89     81.21 o 
  -5   8   2    16709.48    15819.98    321.22 o 
  -4   8   2     2832.87     2929.93    107.52 o 
  -3   8   2      554.76      485.81     38.58 o 
  -2   8   2     5715.96     5646.63     92.92 o 
  -1   8   2       35.30      337.18     42.23 o 
   0   8   2    18196.34    17235.25    194.27 o 
   1   8   2     1616.90     1592.97     81.88 o 
   2   8   2     6989.34     6445.62    125.68 o 
   3   8   2    31783.40    32343.16    551.13 o 
   4   8   2      113.61      108.20     19.52 o 
   5   8   2     1182.73     1052.10    107.66 o 
   6   8   2      909.07     1106.30     96.95 o 
   7   8   2        7.27      137.15     34.87 o 
   8   8   2     1284.04     1382.30    153.27 o 
 -10   9   2      118.21      171.87     54.74 o 
  -9   9   2     2455.43     2963.14    289.57 o 
  -8   9   2        1.27       62.80     35.33 o 
  -7   9   2      134.77      136.24     51.90 o 
  -6   9   2     3141.62     3184.97    190.91 o 
  -5   9   2      445.03      520.89     60.97 o 
  -4   9   2     6558.98     6955.83    147.36 o 
  -3   9   2      279.44      245.93     25.27 o 
  -2   9   2       17.48       28.24     16.03 o 
  -1   9   2    28765.09    22301.72   1617.43 o 
   0   9   2      356.82      326.84     36.18 o 
   1   9   2     6356.06     6955.66    134.48 o 
   2   9   2     2300.01     2044.19    108.72 o 
   3   9   2      984.24     1039.47     70.37 o 
   4   9   2     8333.04     8993.01    238.52 o 
   5   9   2       77.95       64.12     17.28 o 
   6   9   2      165.59      179.93     36.37 o 
   7   9   2     3844.83     3979.19    254.53 o 
   8   9   2      254.72      240.80     62.43 o 
  -9  10   2        0.25       57.52     38.18 o 
  -8  10   2        9.86       22.29     61.19 o 
  -7  10   2     1023.64     1193.21     94.78 o 
  -6  10   2      229.85      214.77     39.10 o 
  -5  10   2     2329.23     2147.96    115.04 o 
  -4  10   2     2014.46     1987.05    102.27 o 
  -3  10   2      317.32      280.88     33.40 o 
  -2  10   2     1121.10     1071.10     80.62 o 
  -1  10   2      553.65      791.57     68.21 o 
   0  10   2      295.25      283.22     37.82 o 
   1  10   2     4337.03     4619.82     89.38 o 
   2  10   2     1786.36     1739.57    118.22 o 
   3  10   2     2792.06     3002.83    105.27 o 
   4  10   2      179.58      134.50     35.07 o 
   5  10   2      446.15      441.61     74.32 o 
   6  10   2        1.79       53.67     29.29 o 
   7  10   2       84.46      161.28     45.59 o 
   8  10   2      354.31      347.14     58.93 o 
  -9  11   2        0.20       39.79     58.65 o 
  -8  11   2      221.32      252.81     76.31 o 
  -7  11   2     2992.12     3038.87    164.62 o 
  -6  11   2      969.34      920.55    102.76 o 
  -5  11   2      674.59      673.54     77.57 o 
  -4  11   2      379.29      397.98     60.23 o 
  -3  11   2     1560.03     1240.16     92.28 o 
  -2  11   2       65.13      100.70     21.87 o 
  -1  11   2      613.69      478.12     63.45 o 
   0  11   2     1573.12     1476.07    104.76 o 
   1  11   2      510.27      568.27     78.47 o 
   2  11   2     3121.92     3091.97    159.38 o 
   3  11   2      359.57      302.52     45.97 o 
   4  11   2        7.52       25.55     31.51 o 
   5  11   2     4432.34     4837.65    169.17 o 
   6  11   2        6.16       18.64     28.56 o 
   7  11   2      157.85      123.88     47.71 o 
   8  11   2        0.88       51.44     54.16 o 
  -9  12   2      189.11      198.34     51.90 o 
  -8  12   2     2223.70     2322.53    179.53 o 
  -7  12   2      727.10      879.25     89.32 o 
  -6  12   2     1134.84     1262.82    116.50 o 
  -5  12   2       76.22       92.25     32.83 o 
  -4  12   2      281.20      199.34     42.74 o 
  -3  12   2     2561.95     2567.54    182.79 o 
  -2  12   2      302.08      345.34     43.69 o 
  -1  12   2      114.15       89.75     24.57 o 
   0  12   2      355.88      459.17     76.45 o 
   1  12   2     1905.06     1761.73    120.91 o 
   2  12   2      178.96      125.87     31.97 o 
   3  12   2      170.79      230.54     47.45 o 
   4  12   2      515.34      475.38     71.85 o 
   5  12   2      893.82      884.31     82.37 o 
   6  12   2     1871.71     1967.79    184.00 o 
   7  12   2        0.38       44.86     39.44 o 
  -9  13   2      135.50      116.80     54.17 o 
  -8  13   2      474.77      382.41     54.12 o 
  -7  13   2     1256.46     1321.08    130.18 o 
  -6  13   2     1798.08     1719.91    150.49 o 
  -5  13   2     1082.73     1035.86    146.84 o 
  -4  13   2     1097.64     1462.23    152.47 o 
  -3  13   2      136.85      145.20     45.03 o 
  -2  13   2      497.24      528.88     83.06 o 
  -1  13   2      350.70      321.14    116.23 o 
   0  13   2      606.36      614.62     96.74 o 
   1  13   2       37.26      109.48     38.56 o 
   2  13   2     3483.31     2830.06    251.18 o 
   3  13   2       94.55      127.36     33.13 o 
   4  13   2     1026.37     1300.48    110.46 o 
   5  13   2      373.46      387.17     53.36 o 
   6  13   2       76.90      129.07     31.65 o 
   7  13   2      323.00      292.90     58.35 o 
  -8  14   2     1336.61     1158.56    153.24 o 
  -7  14   2        9.58       54.41     27.01 o 
  -6  14   2      104.68      251.07     53.57 o 
  -5  14   2      311.31      231.35     43.84 o 
  -4  14   2       99.85       95.03     42.15 o 
  -3  14   2      621.86      519.73     83.08 o 
  -2  14   2       91.30      155.84     38.73 o 
  -1  14   2       65.64       62.66     30.31 o 
   0  14   2      282.21      210.95     48.56 o 
   1  14   2       10.91       79.13     38.08 o 
   2  14   2      672.00      828.14    171.95 o 
   3  14   2       85.31      156.53     43.39 o 
   4  14   2      998.60     1020.64    126.07 o 
   5  14   2      304.59      353.27     44.72 o 
   6  14   2     1182.85     1227.75    195.85 o 
   7  14   2       51.77      146.48     49.75 o 
  -8  15   2       71.41      195.30     46.69 o 
  -7  15   2      743.70      670.53     87.63 o 
  -6  15   2     1212.01     1147.65    144.09 o 
  -5  15   2      213.08      196.31     39.00 o 
  -4  15   2     1602.69     1926.15    228.92 o 
  -3  15   2       19.45       -2.03     32.93 o 
  -2  15   2      131.58      176.05     37.74 o 
  -1  15   2      747.02      794.06    125.43 o 
   0  15   2      121.93      201.89     48.40 o 
   1  15   2       49.63      100.14     35.40 o 
   2  15   2      957.15     1235.48    196.41 o 
   3  15   2      114.34      213.52     47.98 o 
   4  15   2      868.11      948.81    113.71 o 
   5  15   2      474.91      510.22     77.09 o 
   6  15   2      155.59      143.55     61.27 o 
  -7  16   2        3.62      134.75     47.62 o 
  -6  16   2      128.34      171.45     50.47 o 
  -5  16   2     3023.36     3002.03    250.54 o 
  -4  16   2      146.25      151.65     46.77 o 
  -3  16   2      995.94     1036.00     85.52 o 
  -2  16   2      636.93      694.90    104.97 o 
  -1  16   2        5.08       61.84     53.11 o 
   0  16   2     1597.33     1710.57    169.19 o 
   1  16   2      127.89      194.83     57.16 o 
   2  16   2      635.65      714.24     91.78 o 
   3  16   2     2378.44     2826.02    241.17 o 
   4  16   2      601.04      600.18     68.37 o 
   5  16   2      739.68      630.08     82.67 o 
   6  16   2      982.58      902.54    167.92 o 
  -7  17   2      464.92      479.83    114.20 o 
  -6  17   2      191.79      226.04     53.66 o 
  -5  17   2        1.73       22.57     38.67 o 
  -4  17   2     1517.62     1438.60    131.44 o 
  -3  17   2        1.82       61.52     44.61 o 
  -2  17   2      311.57      257.89     48.89 o 
  -1  17   2     2336.15     2786.38    158.47 o 
   0  17   2      124.88      134.69     40.88 o 
   1  17   2      239.33      213.51     54.49 o 
   2  17   2        7.42       61.26     46.47 o 
   3  17   2      182.04      183.79     40.72 o 
   4  17   2      582.93      649.82     83.11 o 
   5  17   2      310.71      356.40     61.45 o 
   6  17   2       63.96      117.18     55.31 o 
  -6  18   2        0.15      -61.03     78.30 o 
  -5  18   2      362.86      310.90    102.67 o 
  -4  18   2       66.12      139.41     37.49 o 
  -3  18   2      110.41      132.34     49.45 o 
  -2  18   2        5.00       30.32     29.09 o 
  -1  18   2        0.84       29.84     35.86 o 
   0  18   2       46.76      122.58     45.49 o 
   1  18   2      232.53      254.40    119.97 o 
   2  18   2        4.76       89.05     34.90 o 
   3  18   2      388.96      416.66     77.40 o 
   4  18   2        0.14       92.60     34.08 o 
   5  18   2      451.32      410.31     76.53 o 
  -6  19   2      575.86      495.82    106.99 o 
  -5  19   2       86.09      143.37     92.15 o 
  -4  19   2      395.59      437.61     81.28 o 
  -3  19   2      895.21      788.54    106.03 o 
  -2  19   2      254.45      210.08     45.25 o 
  -1  19   2       46.35       88.51     42.06 o 
   0  19   2       42.08       74.09     37.17 o 
   1  19   2      777.18      745.97    114.02 o 
   2  19   2     1194.42      994.33    127.42 o 
   3  19   2      126.77      193.24     46.11 o 
   4  19   2      191.62      136.66     46.22 o 
  -5  20   2      154.06      200.41     60.43 o 
  -4  20   2       65.36      209.66     44.42 o 
  -3  20   2     1284.81     1115.35    133.10 o 
  -2  20   2      827.95      965.20     95.94 o 
  -1  20   2       46.88       67.31     41.99 o 
   0  20   2      867.13      962.74    116.22 o 
   1  20   2      265.89      352.07     67.28 o 
   2  20   2       21.21      110.86     50.12 o 
   3  20   2       44.73       39.43     33.63 o 
   4  20   2      132.77      223.15     51.84 o 
  -4  21   2      832.57      774.77    184.80 o 
  -3  21   2      313.32      327.51     60.20 o 
  -2  21   2        0.76       47.30     34.88 o 
  -1  21   2       46.48       58.25     57.01 o 
   0  21   2       94.90      175.75     64.04 o 
   1  21   2       73.60      117.57     42.29 o 
   2  21   2      256.24      189.80     61.03 o 
   3  21   2       18.95      108.30     35.49 o 
  -3  22   2      175.72      369.58    144.65 o 
  -2  22   2       94.90      135.38     37.04 o 
  -1  22   2       89.60       68.44     31.02 o 
   0  22   2      107.43      181.63     52.60 o 
   1  22   2       10.12      132.71     46.85 o 
   2  22   2      113.05       81.58     37.72 o 
 -11   1   3       81.98      136.60     57.95 o 
 -10   1   3      619.72      500.58     68.78 o 
  -9   1   3      938.39     1077.85    113.60 o 
  -8   1   3        1.36       54.27     18.61 o 
  -7   1   3     1428.92     1343.12     93.08 o 
  -6   1   3     5273.14     5040.18     77.51 o 
  -5   1   3     1009.84     1082.77     72.11 o 
  -4   1   3     6253.80     6233.33     69.13 o 
  -3   1   3        3.74       21.97      9.88 o 
  -2   1   3    17026.91    15342.01    111.70 o 
  -1   1   3     3024.62     3021.65     28.49 o 
   0   1   3    27116.56    26023.12    201.87 o 
   1   1   3      406.30      455.75     34.87 o 
   2   1   3     6331.38     5736.65     55.59 o 
   3   1   3     5030.00     5432.97     80.81 o 
   4   1   3      956.22      958.82     61.20 o 
   5   1   3      402.52      319.79     39.43 o 
   6   1   3      263.78      257.39     65.37 o 
   7   1   3      710.08      677.80     69.87 o 
   8   1   3      248.05      286.94     72.44 o 
   9   1   3      429.53      273.68     70.92 o 
 -11   2   3       54.67      105.72     41.02 o 
 -10   2   3     3155.71     2651.06    319.16 o 
  -9   2   3       28.98      110.79     44.51 o 
  -8   2   3     4525.87     4416.14    187.26 o 
  -7   2   3      496.80      599.04     69.20 o 
  -6   2   3     1776.33     2187.27    108.47 o 
  -5   2   3     8391.59     7341.35    109.76 o 
  -4   2   3       59.83       97.94      8.90 o 
  -3   2   3     2578.89     2390.29     48.14 o 
  -2   2   3    52693.76    53023.85    376.53 o 
  -1   2   3     1342.84     1195.73     33.27 o 
   0   2   3    29887.08    27361.55    292.97 o 
   1   2   3    10145.32    10148.08     91.59 o 
   2   2   3       90.66      157.15     15.57 o 
   3   2   3    10444.50     9534.59    142.29 o 
   4   2   3      370.84      264.95     32.29 o 
   5   2   3      297.73      335.53     46.70 o 
   6   2   3     2192.44     2152.99    166.74 o 
   7   2   3      179.66      234.72     44.61 o 
   8   2   3     1363.36     1388.17    155.17 o 
 -11   3   3      142.99      239.93     61.09 o 
 -10   3   3      686.04      643.31     80.03 o 
  -9   3   3     5386.99     6351.83    138.05 o 
  -8   3   3       87.39       87.05     23.91 o 
  -7   3   3     2101.64     2026.77    145.50 o 
  -6   3   3     4242.86     4029.11     96.26 o 
  -5   3   3     3315.09     3533.74     80.60 o 
  -4   3   3       47.42       48.34      8.88 o 
  -3   3   3        6.10       49.23     10.53 o 
  -2   3   3     9580.68     8315.79    183.24 o 
  -1   3   3     6122.60     6025.09     54.62 o 
   0   3   3     5160.16     5250.16    102.67 o 
   1   3   3     1015.38     1104.24     47.38 o 
   2   3   3     3907.26     3618.76     50.63 o 
   3   3   3     8306.35     8991.52    133.64 o 
   4   3   3       27.72       32.61     10.14 o 
   5   3   3      875.74      849.19     96.39 o 
   6   3   3      464.95      348.87     63.31 o 
   7   3   3     4097.52     4308.13    172.30 o 
   8   3   3      343.03      326.05     47.04 o 
 -10   4   3     3735.86     4276.87    425.94 o 
  -9   4   3      534.90      568.22     75.33 o 
  -8   4   3      128.82      111.64     26.68 o 
  -7   4   3      164.13      116.65     30.60 o 
  -6   4   3      392.21      419.44     44.37 o 
  -5   4   3    10354.07     9316.49    164.62 o 
  -4   4   3     1339.21     1288.38     52.70 o 
  -3   4   3      315.96      284.71     20.58 o 
  -2   4   3      125.72      147.38     16.27 o 
  -1   4   3     2748.08     2609.36     49.00 o 
   0   4   3     1077.92     1069.98     63.11 o 
   1   4   3     1161.70     1137.37     29.16 o 
   2   4   3        0.96       26.38     16.73 o 
   3   4   3    11156.09    10911.33    156.48 o 
   4   4   3      226.70      219.30     24.66 o 
   5   4   3      279.34      313.50     48.67 o 
   6   4   3     1484.85     1783.24    128.47 o 
   7   4   3     1102.36     1256.09    129.68 o 
   8   4   3      580.96      501.54     88.14 o 
 -10   5   3       27.44      115.58     42.13 o 
  -9   5   3     5884.54     6561.63     98.46 o 
  -8   5   3       99.32       88.85     37.78 o 
  -7   5   3      493.08      368.79     75.57 o 
  -6   5   3      677.72      552.49     53.79 o 
  -5   5   3      236.23      325.29     30.16 o 
  -4   5   3     1200.59     1129.05     46.93 o 
  -3   5   3      691.21      576.83     30.95 o 
  -2   5   3     2537.88     2395.47     30.44 o 
  -1   5   3     6158.32     6215.94     67.08 o 
   0   5   3     2511.27     2081.18     73.85 o 
   1   5   3     1078.82     1071.12     48.01 o 
   2   5   3     5429.83     5177.64     84.02 o 
   3   5   3     2881.53     3132.09    109.52 o 
   4   5   3       10.73       35.33     18.50 o 
   5   5   3      296.74      261.77     35.31 o 
   6   5   3       55.08       51.85     21.21 o 
   7   5   3     3984.78     4497.08    283.24 o 
   8   5   3      182.53      216.97     45.02 o 
 -10   6   3     2904.04     2612.58    295.87 o 
  -9   6   3      413.98      448.40     75.01 o 
  -8   6   3      328.17      450.72     72.72 o 
  -7   6   3       97.02       83.70     17.44 o 
  -6   6   3     6722.91     7126.71    158.72 o 
  -5   6   3     8881.28     7952.48    135.64 o 
  -4   6   3     2493.68     2567.30     91.66 o 
  -3   6   3      993.44      944.79     45.81 o 
  -2   6   3     7884.77     7861.69    114.59 o 
  -1   6   3     2813.74     2606.56     43.40 o 
   0   6   3       78.86      100.00     10.72 o 
   1   6   3     2430.84     2358.09     50.10 o 
   2   6   3       51.58       91.42     26.08 o 
   3   6   3     5229.27     4785.46     66.48 o 
   4   6   3     4274.80     4436.50    103.45 o 
   5   6   3      416.22      387.92     47.31 o 
   6   6   3     3923.06     4367.05    139.55 o 
   7   6   3     1179.00     1226.21    124.53 o 
   8   6   3      732.45      868.21    116.49 o 
 -10   7   3       59.34       83.85     36.48 o 
  -9   7   3     1420.87     1532.68    221.24 o 
  -8   7   3        2.45       23.50     33.91 o 
  -7   7   3     1805.35     1775.12    135.55 o 
  -6   7   3     1838.14     1670.21    103.06 o 
  -5   7   3      125.57      124.84     25.44 o 
  -4   7   3     4520.35     4832.37    105.53 o 
  -3   7   3     1726.14     1583.04     77.02 o 
  -2   7   3     6317.08     4933.43    402.74 o 
  -1   7   3     2480.99     2552.22     50.27 o 
   0   7   3     4000.51     3780.81     66.82 o 
   1   7   3     1397.91     1439.36     68.09 o 
   2   7   3     2192.27     2118.28     89.57 o 
   3   7   3     2488.91     2766.31    105.58 o 
   4   7   3        5.56       36.12     18.11 o 
   5   7   3      298.93      219.68     40.63 o 
   6   7   3        0.18       30.40     26.78 o 
   7   7   3     1003.50     1150.02    138.78 o 
   8   7   3      282.81      191.76     46.39 o 
 -10   8   3       15.41       66.23     26.24 o 
  -9   8   3       62.62      104.73     46.05 o 
  -8   8   3        9.87       48.91     28.60 o 
  -7   8   3      919.32      808.00     90.84 o 
  -6   8   3     2115.81     2244.77    122.12 o 
  -5   8   3       89.80       75.34     20.40 o 
  -4   8   3     1410.64     1548.79     66.70 o 
  -3   8   3       43.05       84.01     14.41 o 
  -2   8   3      729.90      619.11     50.58 o 
  -1   8   3      125.66      112.62     18.49 o 
   0   8   3    13533.27    12510.28    444.86 o 
   1   8   3      132.61      113.80     15.20 o 
   2   8   3     2077.78     2021.04     95.31 o 
   3   8   3        3.46       33.56     13.86 o 
   4   8   3     1979.00     2230.77     96.48 o 
   5   8   3       89.43       49.80     30.54 o 
   6   8   3       33.18       44.65     33.40 o 
   7   8   3      264.52      403.89     68.59 o 
   8   8   3       12.94      166.38     46.39 o 
 -10   9   3       19.20       36.19     36.55 o 
  -9   9   3      823.75      828.64     91.28 o 
  -8   9   3        2.29       27.65     31.23 o 
  -7   9   3      147.88      144.70     27.59 o 
  -6   9   3     1443.37     1504.04    128.08 o 
  -5   9   3      542.88      455.56     61.34 o 
  -4   9   3    11272.15    11642.93    183.06 o 
  -3   9   3     5614.48     5406.82     88.67 o 
  -2   9   3        4.05      146.49     33.18 o 
  -1   9   3    11927.93    11971.11    250.92 o 
   0   9   3      279.06      366.06     74.69 o 
   1   9   3      751.60      660.89     63.03 o 
   2   9   3     6079.06     5650.29    173.45 o 
   3   9   3      292.12      240.09     34.13 o 
   4   9   3     5845.82     6092.09    153.29 o 
   5   9   3      216.32      195.11     34.54 o 
   6   9   3        4.01       71.86     29.66 o 
   7   9   3      125.99      181.31     47.08 o 
   8   9   3        6.61       47.92     43.92 o 
 -10  10   3     1367.75     1041.41    159.53 o 
  -9  10   3      158.51      204.19     42.82 o 
  -8  10   3     1830.72     1774.39    139.14 o 
  -7  10   3     1766.38     1985.45    144.60 o 
  -6  10   3       42.89       48.44     17.16 o 
  -5  10   3     9787.70     9033.82    225.32 o 
  -4  10   3       42.50       64.37     18.66 o 
  -3  10   3      135.92      161.59     25.71 o 
  -2  10   3    25399.64    26453.96    367.05 o 
  -1  10   3      957.07     1014.94     89.54 o 
   0  10   3    16537.06    16292.00    349.19 o 
   1  10   3     1502.98     1454.04    182.22 o 
   2  10   3      199.24      180.97     37.90 o 
   3  10   3     8671.47     8731.57    215.27 o 
   4  10   3      277.92      233.32     37.22 o 
   5  10   3      103.40      108.91     29.36 o 
   6  10   3     2339.97     2538.18    214.11 o 
   7  10   3       18.33       77.21     45.06 o 
  -9  11   3     2054.41     2269.36    161.16 o 
  -8  11   3       62.16       35.29     34.65 o 
  -7  11   3        2.00       13.30     31.39 o 
  -6  11   3     4389.89     4735.57    129.43 o 
  -5  11   3     3093.33     3010.36    139.01 o 
  -4  11   3     4165.04     4374.43    118.11 o 
  -3  11   3     2485.79     2535.62    145.97 o 
  -2  11   3       39.45       89.05     36.79 o 
  -1  11   3    13778.97    14300.12    243.70 o 
   0  11   3      347.14      317.86     58.90 o 
   1  11   3      240.70      211.08     39.80 o 
   2  11   3     1978.74     1796.44    177.33 o 
   3  11   3      333.43      448.07     57.56 o 
   4  11   3     2443.50     2655.26    198.83 o 
   5  11   3      214.49      214.16     37.32 o 
   6  11   3        0.60       57.53     48.28 o 
   7  11   3      838.88      841.81    108.06 o 
  -9  12   3      223.28      272.82     88.13 o 
  -8  12   3      373.01      387.59     62.32 o 
  -7  12   3       38.38       77.25     30.34 o 
  -6  12   3     1592.82     1543.73     75.82 o 
  -5  12   3     5356.28     5003.35    208.59 o 
  -4  12   3      474.59      520.34     68.92 o 
  -3  12   3     1947.87     1939.55    163.69 o 
  -2  12   3     1707.75     1865.36    130.34 o 
  -1  12   3      798.04      783.06     85.00 o 
   0  12   3      199.66      127.43     40.68 o 
   1  12   3       68.81       96.76     25.94 o 
   2  12   3     1145.00      978.56    161.26 o 
   3  12   3     6649.13     6678.26    246.27 o 
   4  12   3      187.17      199.63     37.38 o 
   5  12   3       69.58       80.25     21.96 o 
   6  12   3      147.36      161.67     39.70 o 
   7  12   3       79.90       68.04     40.41 o 
  -9  13   3      541.54      619.72    107.43 o 
  -8  13   3       69.51       80.51     36.43 o 
  -7  13   3      223.81      191.01     39.94 o 
  -6  13   3     1272.66     1311.10     96.92 o 
  -5  13   3      648.65      557.47     79.80 o 
  -4  13   3       62.19       86.20     20.34 o 
  -3  13   3      435.10      379.65     52.20 o 
  -2  13   3       80.16       89.85     28.29 o 
  -1  13   3     1981.57     2054.67    174.06 o 
   0  13   3        4.37       24.56     21.45 o 
   1  13   3        4.63       48.01     49.28 o 
   2  13   3     2013.66     2114.71    184.63 o 
   3  13   3      421.90      460.43     84.55 o 
   4  13   3       15.81       64.89     42.56 o 
   5  13   3      360.78      298.88     42.30 o 
   6  13   3        1.26       98.62     54.05 o 
   7  13   3     1391.79     1389.83    210.25 o 
  -9  14   3       35.83      132.10     55.83 o 
  -8  14   3        1.17       77.31     52.32 o 
  -7  14   3      720.32      708.07     84.68 o 
  -6  14   3      106.53      106.92     50.50 o 
  -5  14   3     1213.07     1114.12     66.05 o 
  -4  14   3      193.36      148.34     44.57 o 
  -3  14   3       13.11      103.03     27.07 o 
  -2  14   3      182.11      161.37     27.32 o 
  -1  14   3       42.47       60.86     28.61 o 
   0  14   3      195.88      165.33     43.33 o 
   1  14   3      331.54      246.46     49.99 o 
   2  14   3      257.25      214.45     82.65 o 
   3  14   3     1692.93     1965.87    169.31 o 
   4  14   3      846.37      905.97    107.36 o 
   5  14   3      128.04      149.97     39.64 o 
   6  14   3      286.17      350.25     65.38 o 
  -8  15   3      244.07      257.20     54.04 o 
  -7  15   3      191.06      235.25     43.81 o 
  -6  15   3      126.67      141.76     31.27 o 
  -5  15   3      441.41      419.92     75.43 o 
  -4  15   3      187.02      191.10     40.60 o 
  -3  15   3     2626.14     3003.89    156.58 o 
  -2  15   3      126.61      135.10     30.09 o 
  -1  15   3      987.17     1380.45    219.61 o 
   0  15   3        9.75       97.41     33.94 o 
   1  15   3      369.23      307.58     77.40 o 
   2  15   3     1901.12     2115.95    207.54 o 
   3  15   3      179.32      213.80     47.42 o 
   4  15   3        8.49       91.01     42.28 o 
   5  15   3      161.18      205.20     46.64 o 
   6  15   3        0.56       65.32     38.79 o 
  -8  16   3      517.40      466.81     82.41 o 
  -7  16   3      763.73      747.06    110.43 o 
  -6  16   3     1221.09     1072.82    112.01 o 
  -5  16   3      106.59      150.32     42.12 o 
  -4  16   3      424.37      429.20     81.24 o 
  -3  16   3      248.61      314.52     61.09 o 
  -2  16   3      132.04      124.01     32.52 o 
  -1  16   3        3.11       66.38     40.94 o 
   0  16   3     2090.01     2111.76    141.24 o 
   1  16   3     1759.57     2194.10    202.43 o 
   2  16   3      136.51      164.62     55.49 o 
   3  16   3        2.08       76.29     39.54 o 
   4  16   3      200.01      254.52     53.46 o 
   5  16   3       89.41      105.54     45.16 o 
   6  16   3       51.96       95.26     41.12 o 
  -7  17   3      240.65      189.60     65.97 o 
  -6  17   3     1293.25     1389.12    180.00 o 
  -5  17   3      230.31      191.18     44.02 o 
  -4  17   3     1974.34     2334.38    123.21 o 
  -3  17   3     3460.23     3706.41    164.41 o 
  -2  17   3       23.04       36.88     30.96 o 
  -1  17   3     1411.04     1954.99    167.31 o 
   0  17   3      172.26      171.91     48.04 o 
   1  17   3     1668.32     2006.37    155.43 o 
   2  17   3     3792.20     4229.16    373.59 o 
   3  17   3       91.55      122.27     57.67 o 
   4  17   3     2611.59     2695.09    258.56 o 
   5  17   3      136.81      141.80     43.81 o 
  -7  18   3     1047.57     1097.99    193.54 o 
  -6  18   3      198.38      163.78     61.49 o 
  -5  18   3     1016.66      822.49     94.52 o 
  -4  18   3      788.83      750.04     90.30 o 
  -3  18   3      400.82      363.38     52.10 o 
  -2  18   3     3040.07     3350.39    155.54 o 
  -1  18   3        2.78      122.76     45.31 o 
   0  18   3     6652.69     7515.88    333.87 o 
   1  18   3     3182.79     3950.06    270.31 o 
   2  18   3      137.07      248.94     59.73 o 
   3  18   3     1587.09     1685.74    161.44 o 
   4  18   3       59.15       67.48     40.81 o 
   5  18   3     1010.54      696.89    128.80 o 
  -6  19   3      894.12     1111.51    286.77 o 
  -5  19   3      387.24      457.02     73.17 o 
  -4  19   3     1194.02     1152.16    132.06 o 
  -3  19   3     1296.63     1139.30    119.46 o 
  -2  19   3      442.43      539.28     68.74 o 
  -1  19   3     4415.15     5725.85    347.03 o 
   0  19   3       42.14       29.46     38.41 o 
   1  19   3      403.75      484.57     91.64 o 
   2  19   3     1408.15     1401.05    146.24 o 
   3  19   3      185.90      164.72     46.97 o 
   4  19   3     1845.14     1831.10    247.74 o 
  -5  20   3      922.81      691.86    137.59 o 
  -4  20   3       98.23       84.40     41.16 o 
  -3  20   3       13.72       91.65     36.57 o 
  -2  20   3      630.94      533.78     73.69 o 
  -1  20   3       44.25       78.80     30.59 o 
   0  20   3      108.25      224.05     65.23 o 
   1  20   3       31.11      118.54     43.70 o 
   2  20   3       62.50       73.11     42.66 o 
   3  20   3      816.00      711.96     81.09 o 
  -4  21   3        7.24       69.46     42.17 o 
  -3  21   3        0.65      101.88     36.81 o 
  -2  21   3      712.49      614.55     80.30 o 
  -1  21   3      691.09      725.84     88.34 o 
   0  21   3      151.47      164.51     50.63 o 
   1  21   3       39.77       50.64     44.09 o 
   2  21   3        3.03       45.33     55.22 o 
  -3  22   3      141.34      268.23     59.38 o 
  -2  22   3      496.05      449.89     73.40 o 
  -1  22   3        2.17       74.96     36.27 o 
   0  22   3      325.66      339.69     67.20 o 
   1  22   3      456.54      460.31    105.74 o 
 -11   0   4       93.07      166.65     49.89 o 
 -10   0   4     2891.29     3099.50    288.06 o 
  -9   0   4     1372.89     1414.34    173.20 o 
  -8   0   4     2571.14     2370.59    135.58 o 
  -7   0   4     1143.75     1078.94    106.94 o 
  -6   0   4     4141.96     4596.10    134.39 o 
  -5   0   4    40879.03    39787.31   1056.72 o 
  -4   0   4      788.96      772.16     46.79 o 
  -3   0   4    10888.01    11780.82    121.85 o 
  -2   0   4    73150.90    66510.97   1847.24 o 
  -1   0   4     1198.80     1270.14     43.20 o 
   0   0   4      475.61      548.79     65.90 o 
   1   0   4     3652.32     3700.28     64.13 o 
   2   0   4      326.15      509.34     54.95 o 
   3   0   4    13192.88    13241.26    208.31 o 
   4   0   4     3126.64     3232.71    112.81 o 
   5   0   4     5028.14     4972.27    204.86 o 
   6   0   4     4780.42     5915.15    502.89 o 
   7   0   4        1.54      161.09     76.71 o 
   8   0   4       16.26      118.55     52.90 o 
 -11   1   4        9.45       77.17     42.45 o 
 -10   1   4      329.13      290.43     49.27 o 
  -9   1   4      494.06      452.66     76.27 o 
  -8   1   4       70.31       56.37     12.56 o 
  -7   1   4       83.54      108.14     22.02 o 
  -6   1   4    10114.58    10512.24    136.57 o 
  -5   1   4     3754.12     3441.80     91.13 o 
  -4   1   4       76.87      162.96     12.45 o 
  -3   1   4    13033.08    12403.26     90.75 o 
  -2   1   4     1901.95     2942.25     94.81 o 
  -1   1   4    38220.77    37785.51    246.15 o 
   0   1   4      210.79      245.57     23.63 o 
   1   1   4     1489.03     1391.30     40.19 o 
   2   1   4    12688.48    12147.54    192.89 o 
   3   1   4       31.10      232.58     26.86 o 
   4   1   4      440.43      451.78     53.38 o 
   5   1   4      167.23      213.35     29.88 o 
   6   1   4      308.90      279.51     44.57 o 
   7   1   4     3168.25     3350.65    281.27 o 
   8   1   4      199.82      158.00     58.04 o 
 -11   2   4       45.02      124.72     37.16 o 
 -10   2   4      800.15      771.40     83.63 o 
  -9   2   4     1347.71     1377.72     96.66 o 
  -8   2   4      343.38      346.47     46.52 o 
  -7   2   4        4.31       53.58     19.67 o 
  -6   2   4     5128.25     5224.19     99.25 o 
  -5   2   4      675.64      910.20     66.21 o 
  -4   2   4      366.46      334.99     21.36 o 
  -3   2   4       16.09       36.94     11.12 o 
  -2   2   4    14773.87    13993.72    163.45 o 
  -1   2   4     8926.20     8568.96     71.64 o 
   0   2   4      338.10      404.58     32.09 o 
   1   2   4      469.25      628.04     48.19 o 
   2   2   4      143.32      215.90     22.22 o 
   3   2   4     3590.13     3512.89     74.45 o 
   4   2   4     1902.11     1873.69    110.52 o 
   5   2   4       43.53       37.75     13.20 o 
   6   2   4      637.12      743.91     88.94 o 
   7   2   4        1.18       52.88     41.96 o 
   8   2   4      380.37      397.19     63.79 o 
 -11   3   4      382.05      362.51     67.80 o 
 -10   3   4       50.93      104.63     39.68 o 
  -9   3   4        2.10       47.60     60.52 o 
  -8   3   4      111.20       80.69     17.23 o 
  -7   3   4     3317.16     2982.01    152.11 o 
  -6   3   4     7438.24     7567.96     91.19 o 
  -5   3   4     2489.51     2386.84     95.11 o 
  -4   3   4     3026.25     2727.16     39.70 o 
  -3   3   4      152.48      160.44     12.33 o 
  -2   3   4      781.23      709.86     45.19 o 
  -1   3   4       38.11       33.24      5.92 o 
   0   3   4     5795.72     5126.25    128.84 o 
   1   3   4      959.88      970.68     38.49 o 
   2   3   4     4018.49     4320.63     72.95 o 
   3   3   4      121.32       84.73     18.07 o 
   4   3   4       34.74       33.04     23.71 o 
   5   3   4     1052.11      920.31     98.09 o 
   6   3   4       13.81       82.92     28.52 o 
   7   3   4        0.54      119.97     39.44 o 
   8   3   4      696.51      628.06     95.08 o 
 -11   4   4       30.41       91.37     40.48 o 
 -10   4   4        0.82       24.88     36.25 o 
  -9   4   4       17.44       42.65     21.18 o 
  -8   4   4      460.22      443.63     63.97 o 
  -7   4   4      102.13       92.92     18.27 o 
  -6   4   4      474.12      483.64     52.85 o 
  -5   4   4      415.65      373.24     32.24 o 
  -4   4   4        0.41       23.95     14.22 o 
  -3   4   4     2136.23     2124.66     88.82 o 
  -2   4   4        0.65       16.65      9.76 o 
  -1   4   4     6813.27     6146.15    129.35 o 
   0   4   4      377.36      408.74     36.87 o 
   1   4   4     1489.33     1482.15     52.10 o 
   2   4   4       39.97       49.31     21.91 o 
   3   4   4       68.95       94.41     17.86 o 
   4   4   4      541.54      560.87     58.62 o 
   5   4   4       79.81       89.70     15.55 o 
   6   4   4        5.76       33.75     22.25 o 
   7   4   4       39.08      101.89     36.06 o 
   8   4   4      137.50      129.84     32.41 o 
 -11   5   4      247.58      148.38     52.69 o 
 -10   5   4       79.14       98.79     36.75 o 
  -9   5   4        5.24       65.06     28.36 o 
  -8   5   4       79.06       71.09     30.01 o 
  -7   5   4     1104.85      982.72     98.25 o 
  -6   5   4      123.58      125.58     20.71 o 
  -5   5   4      273.74      321.28     28.87 o 
  -4   5   4       40.09       82.64     14.03 o 
  -3   5   4        4.94       33.13     11.93 o 
  -2   5   4       48.12       78.75      8.88 o 
  -1   5   4     2048.80     2271.84     89.05 o 
   0   5   4       19.74       41.79     17.17 o 
   1   5   4      163.60      167.51     17.35 o 
   2   5   4       24.77       74.43     14.22 o 
   3   5   4      959.62     1113.16     76.70 o 
   4   5   4       34.32       32.41     19.60 o 
   5   5   4      710.19      697.29     85.36 o 
   6   5   4        9.71       33.80     46.63 o 
   7   5   4      104.42       98.08     37.06 o 
   8   5   4       16.36       56.72     38.32 o 
 -11   6   4       17.78       45.06     56.63 o 
 -10   6   4      266.78      260.83     47.46 o 
  -9   6   4      987.31      992.88     98.04 o 
  -8   6   4      244.83      250.11     42.44 o 
  -7   6   4      624.58      530.84     62.08 o 
  -6   6   4      898.05      889.02     67.18 o 
  -5   6   4       20.91       41.22     14.50 o 
  -4   6   4     1092.24      982.29     47.93 o 
  -3   6   4      317.16      325.11     25.74 o 
  -2   6   4      941.51      845.36     48.31 o 
  -1   6   4     4128.73     4066.36     58.79 o 
   0   6   4       34.93       29.71     18.25 o 
   1   6   4        6.63       34.76     11.50 o 
   2   6   4       24.38       26.58     18.96 o 
   3   6   4     2808.11     2547.74    120.91 o 
   4   6   4        3.66       30.99     12.18 o 
   5   6   4      346.12      322.92     45.42 o 
   6   6   4      866.77      784.31     91.54 o 
   7   6   4        1.32       97.90     39.05 o 
   8   6   4        7.09       73.72     47.57 o 
 -10   7   4       57.21       76.32     48.03 o 
  -9   7   4     2875.41     2908.41    161.20 o 
  -8   7   4        8.70       34.24     30.57 o 
  -7   7   4       37.81       65.40     14.20 o 
  -6   7   4    12573.93    12774.20    275.71 o 
  -5   7   4      676.87      626.57     51.67 o 
  -4   7   4      460.76      431.26     34.05 o 
  -3   7   4     4620.05     4382.23     71.00 o 
  -2   7   4        3.21       46.79     12.80 o 
  -1   7   4     6973.56     6688.09    109.68 o 
   0   7   4      152.20      146.99     22.18 o 
   1   7   4      261.34      367.63     35.72 o 
   2   7   4     6020.49     5949.17     91.83 o 
   3   7   4     1944.70     2163.68    128.52 o 
   4   7   4     1475.88     1463.25    123.03 o 
   5   7   4      855.84      744.96     72.54 o 
   6   7   4       47.03       37.32     27.01 o 
   7   7   4     2589.68     2570.98    202.99 o 
   8   7   4        9.65       70.68     63.91 o 
 -10   8   4     2244.29     2383.06    217.28 o 
  -9   8   4      224.25      255.56     43.64 o 
  -8   8   4     1020.20     1179.66    144.01 o 
  -7   8   4     1310.41     1218.31    129.64 o 
  -6   8   4      123.54      113.67     25.67 o 
  -5   8   4    12044.83    12070.95    286.50 o 
  -4   8   4       30.31       51.23     15.03 o 
  -3   8   4     2193.47     2117.51     94.50 o 
  -2   8   4    16301.80    15069.98    264.92 o 
  -1   8   4     6232.21     6286.26    118.61 o 
   0   8   4     4685.49     4228.65     93.39 o 
   1   8   4     3323.80     3259.29    145.39 o 
   2   8   4       85.97      113.64     24.35 o 
   3   8   4     8526.82     8337.70    234.41 o 
   4   8   4      340.95      293.09     34.21 o 
   5   8   4      734.12      738.28     73.63 o 
   6   8   4     5943.47     6936.61    279.97 o 
   7   8   4      349.27      343.48     64.29 o 
 -10   9   4      112.24      157.38     39.70 o 
  -9   9   4     1001.15      985.64    134.06 o 
  -8   9   4       41.34       85.04     22.17 o 
  -7   9   4      454.79      366.43     68.12 o 
  -6   9   4     5048.54     5120.72    153.55 o 
  -5   9   4     2737.63     2744.02    140.55 o 
  -4   9   4     1123.94     1127.86     64.68 o 
  -3   9   4     1731.27     1734.94     99.09 o 
  -2   9   4       51.95      204.37     31.75 o 
  -1   9   4    26507.90    27806.57    472.20 o 
   0   9   4      198.45      142.76     29.19 o 
   1   9   4      646.42      556.42     58.45 o 
   2   9   4     9392.56     9526.95    232.19 o 
   3   9   4       21.44       65.04     15.08 o 
   4   9   4      846.97      793.29     83.37 o 
   5   9   4      193.04      164.00     32.61 o 
   6   9   4       15.40       -5.46     31.30 o 
   7   9   4     2775.46     3016.04    291.15 o 
 -10  10   4     1719.09     1781.75    217.61 o 
  -9  10   4      219.40      274.35     49.15 o 
  -8  10   4      870.86      870.54     80.88 o 
  -7  10   4      190.45      153.60     33.19 o 
  -6  10   4      705.23      700.29     84.71 o 
  -5  10   4      775.43      788.70     61.72 o 
  -4  10   4      292.52      332.38     40.34 o 
  -3  10   4       35.24       37.87     23.33 o 
  -2  10   4     9687.59     9284.33    137.68 o 
  -1  10   4      267.10      280.97     35.70 o 
   0  10   4       53.29       41.03     25.80 o 
   1  10   4      295.13      264.10     39.73 o 
   2  10   4      116.31      115.28     31.94 o 
   3  10   4      279.45      252.70     43.07 o 
   4  10   4      509.20      563.14     79.05 o 
   5  10   4     1133.75      995.34     80.73 o 
   6  10   4      167.03      234.42     55.25 o 
   7  10   4      148.76       95.11     32.08 o 
 -10  11   4       80.88       89.13     56.13 o 
  -9  11   4      617.16      677.35    109.85 o 
  -8  11   4        4.95       68.17     26.92 o 
  -7  11   4      407.44      426.12     55.72 o 
  -6  11   4      335.79      314.46     46.57 o 
  -5  11   4     2387.93     2244.42     93.10 o 
  -4  11   4     2126.86     2108.86    143.88 o 
  -3  11   4      105.75      114.18     23.28 o 
  -2  11   4     2616.53     2937.99    171.81 o 
  -1  11   4     1309.58     1477.58    105.47 o 
   0  11   4      964.38      934.53     98.65 o 
   1  11   4     1402.93     1517.88    125.42 o 
   2  11   4     1332.78     1262.25    152.96 o 
   3  11   4      885.37      865.19    103.36 o 
   4  11   4      676.48      709.76     93.05 o 
   5  11   4     4053.33     4189.01    156.39 o 
   6  11   4      106.81      168.92     36.30 o 
   7  11   4       73.91       94.18     38.25 o 
  -9  12   4        0.27       -0.36     41.32 o 
  -8  12   4     1019.66      980.90    115.56 o 
  -7  12   4      271.34      202.76     41.97 o 
  -6  12   4     1511.92     1456.30    115.49 o 
  -5  12   4      340.51      333.35     47.54 o 
  -4  12   4      532.95      504.90     64.60 o 
  -3  12   4      173.18      154.14     31.02 o 
  -2  12   4      747.38      754.95     83.14 o 
  -1  12   4      485.65      453.91     69.54 o 
   0  12   4     1264.18     1167.67    196.24 o 
   1  12   4     1659.55     1833.79    152.15 o 
   2  12   4     2084.20     2058.36    254.21 o 
   3  12   4       88.75      133.34     35.25 o 
   4  12   4      267.63      178.09     42.83 o 
   5  12   4       76.64      109.75     29.65 o 
   6  12   4      653.92      730.47    110.55 o 
   7  12   4       11.11       52.49     42.88 o 
  -9  13   4      296.79      297.76     66.21 o 
  -8  13   4      169.18      186.89     50.37 o 
  -7  13   4       43.85       67.29     26.55 o 
  -6  13   4      407.81      401.65     53.85 o 
  -5  13   4      339.33      241.46     47.40 o 
  -4  13   4     1845.76     1855.88    179.82 o 
  -3  13   4      409.18      395.63     54.06 o 
  -2  13   4       72.21       76.42     37.02 o 
  -1  13   4      359.49      484.46    109.09 o 
   0  13   4      471.77      442.97     65.29 o 
   1  13   4      966.98      920.62    195.78 o 
   2  13   4      285.01      221.65     50.74 o 
   3  13   4      342.29      390.60     58.32 o 
   4  13   4      272.87      329.59     59.46 o 
   5  13   4     1056.29      869.92     91.25 o 
   6  13   4      104.70      166.79     46.77 o 
  -9  14   4       60.51      153.99     49.14 o 
  -8  14   4      291.99      399.24     70.98 o 
  -7  14   4      556.70      449.88     57.76 o 
  -6  14   4       59.83       88.98     24.73 o 
  -5  14   4      160.33      210.29     96.26 o 
  -4  14   4       75.99       74.33     28.82 o 
  -3  14   4        2.40       25.92     18.84 o 
  -2  14   4       44.01       78.16     20.61 o 
  -1  14   4      377.94      491.35     93.32 o 
   0  14   4      478.96      425.98     82.63 o 
   1  14   4     1633.67     1688.34    271.86 o 
   2  14   4      392.25      528.01     78.38 o 
   3  14   4      204.03      237.81     54.55 o 
   4  14   4      870.91      933.11    103.90 o 
   5  14   4        1.07      100.59     33.81 o 
   6  14   4      389.39      403.97     62.75 o 
  -8  15   4      245.94      254.63     61.50 o 
  -7  15   4      185.98      219.06     54.62 o 
  -6  15   4     1661.83     1830.17    132.25 o 
  -5  15   4       59.03       60.86     31.91 o 
  -4  15   4     1136.39     1167.69     89.15 o 
  -3  15   4      843.28      680.03     97.25 o 
  -2  15   4     1366.55     1458.49    179.39 o 
  -1  15   4     3832.95     4553.68    207.96 o 
   0  15   4       15.12       35.08     32.00 o 
   1  15   4       93.65       80.37     36.00 o 
   2  15   4     1146.90     1190.25    124.08 o 
   3  15   4       72.01      151.51     42.18 o 
   4  15   4      620.89      587.65     97.10 o 
   5  15   4      424.77      492.50     63.94 o 
   6  15   4      365.03      420.53     97.02 o 
  -8  16   4     1496.44     1350.70    248.36 o 
  -7  16   4     1261.24     1048.95    121.09 o 
  -6  16   4      238.58      206.18     49.80 o 
  -5  16   4     3579.57     3748.20    228.04 o 
  -4  16   4      487.00      594.05    103.61 o 
  -3  16   4      698.22      751.05     85.06 o 
  -2  16   4     2702.71     2727.88    203.68 o 
  -1  16   4      215.78      268.84     49.85 o 
   0  16   4      131.26      127.84     38.14 o 
   1  16   4     1889.30     2227.36    228.38 o 
   2  16   4       34.31      -26.50     56.42 o 
   3  16   4     2751.70     2721.88    247.69 o 
   4  16   4     1170.01     1202.11    119.98 o 
   5  16   4        5.03       85.28     52.40 o 
  -7  17   4      683.27      654.66    109.29 o 
  -6  17   4     2921.16     2818.38    280.71 o 
  -5  17   4      104.20       87.42     40.29 o 
  -4  17   4      693.14      706.75     93.82 o 
  -3  17   4      699.96      799.13     77.08 o 
  -2  17   4        9.82       67.08     27.67 o 
  -1  17   4     2018.60     2296.75    163.88 o 
   0  17   4       33.46       68.05     36.51 o 
   1  17   4       28.05       75.58     68.69 o 
   2  17   4     3092.71     3442.04    255.39 o 
   3  17   4      362.45      393.69     67.84 o 
   4  17   4      149.13      191.99     55.43 o 
   5  17   4      441.21      411.35     72.03 o 
  -7  18   4      157.85      199.25     42.01 o 
  -6  18   4       54.30       48.88     41.91 o 
  -5  18   4       71.84       41.72     35.00 o 
  -4  18   4      317.05      357.42     70.20 o 
  -3  18   4       54.37      163.93     36.25 o 
  -2  18   4      403.44      362.95     54.87 o 
  -1  18   4      127.38      136.58     44.37 o 
   0  18   4      134.98      118.14     48.61 o 
   1  18   4       40.84       23.28     44.18 o 
   2  18   4      242.27      273.66     62.39 o 
   3  18   4       59.82       86.30     52.18 o 
   4  18   4       28.65       70.08     51.12 o 
  -6  19   4       64.38      115.78     50.02 o 
  -5  19   4       37.90       92.65     58.58 o 
  -4  19   4      818.95      779.37    127.28 o 
  -3  19   4     1537.99     1466.93    179.07 o 
  -2  19   4       19.95       46.82     33.06 o 
  -1  19   4      922.54     1104.78    125.44 o 
   0  19   4      228.07      239.98     52.36 o 
   1  19   4      517.90      370.38     73.68 o 
   2  19   4       10.92       87.54     60.98 o 
   3  19   4       39.27       69.54     34.12 o 
  -5  20   4      448.27      414.13     90.60 o 
  -4  20   4      589.76      557.37     98.07 o 
  -3  20   4      143.93      203.49     54.40 o 
  -2  20   4      315.32      205.80     43.77 o 
  -1  20   4        9.49       49.36     25.26 o 
   0  20   4      926.70      811.46    103.06 o 
   1  20   4     1770.12     1785.27    231.19 o 
   2  20   4       34.45       17.92     50.65 o 
   3  20   4      725.11      667.13    100.82 o 
  -4  21   4     1045.22      941.45    166.23 o 
  -3  21   4      179.68      118.02     39.97 o 
  -2  21   4        0.46       52.33     62.52 o 
  -1  21   4      628.45      495.39     80.45 o 
   0  21   4      254.04      224.10     76.66 o 
   1  21   4        7.20       96.37     50.29 o 
   2  21   4      234.85      180.79     59.23 o 
  -3  22   4      274.52      310.45     70.64 o 
  -2  22   4       99.42      119.38     45.89 o 
  -1  22   4      145.28      135.48     51.16 o 
   0  22   4      129.28       73.17     42.05 o 
 -11   1   5     1185.89     1144.02    128.60 o 
 -10   1   5        0.58      103.58     51.00 o 
  -9   1   5     2114.56     2092.09     85.13 o 
  -8   1   5      810.71      910.34    109.44 o 
  -7   1   5      610.10      714.66     77.56 o 
  -6   1   5     7951.15     8216.32    153.01 o 
  -5   1   5     1729.79     1931.35     66.01 o 
  -4   1   5     1383.39     1226.14     25.97 o 
  -3   1   5    11334.77    11280.93     78.95 o 
  -2   1   5       82.56      144.38     11.38 o 
  -1   1   5     4861.17     4506.35     46.47 o 
   0   1   5       10.36       93.36     13.14 o 
   1   1   5      245.14      283.62     28.62 o 
   2   1   5    12534.40    13439.08    150.44 o 
   3   1   5      697.64      803.27     80.18 o 
   4   1   5       11.88       48.23     10.99 o 
   5   1   5     7120.09     7195.29    213.67 o 
   6   1   5      193.12      219.18     48.19 o 
   7   1   5      441.36      377.89     73.74 o 
   8   1   5      180.60      150.81     45.82 o 
 -11   2   5      133.09      104.86     39.70 o 
 -10   2   5     6060.72     6414.54    535.69 o 
  -9   2   5     1065.79     1154.11     73.66 o 
  -8   2   5     3057.09     3211.32    130.34 o 
  -7   2   5     4328.33     4000.99    114.89 o 
  -6   2   5       20.60      159.67     30.89 o 
  -5   2   5     8607.89     8041.31    152.55 o 
  -4   2   5     1336.23     1433.96     32.27 o 
  -3   2   5    10978.54    11484.27     95.84 o 
  -2   2   5    12941.94    12106.07     87.55 o 
  -1   2   5     8173.26     8374.90     67.47 o 
   0   2   5     9227.24     9402.60     99.65 o 
   1   2   5     6531.25     6115.23    116.62 o 
   2   2   5      669.39      618.13     50.43 o 
   3   2   5     8008.96     7670.80    185.06 o 
   4   2   5     1539.62     1770.77    114.82 o 
   5   2   5       68.38      158.41     33.96 o 
   6   2   5     3770.76     3899.17    150.64 o 
   7   2   5     3320.57     3415.32    248.73 o 
   8   2   5        6.04       55.58     46.36 o 
 -11   3   5     3477.34     3103.90    453.35 o 
 -10   3   5      476.96      418.57     71.22 o 
  -9   3   5     2095.26     2191.38    131.30 o 
  -8   3   5        5.30       55.31     24.73 o 
  -7   3   5      386.99      390.45     47.59 o 
  -6   3   5    21106.88    22074.47    254.06 o 
  -5   3   5     1000.31     1234.97     69.70 o 
  -4   3   5      663.14      646.15     33.85 o 
  -3   3   5     9365.73     9617.60     94.67 o 
  -2   3   5     1115.37     1007.76     82.74 o 
  -1   3   5       50.20       80.06     11.10 o 
   0   3   5       34.46       64.11     10.15 o 
   1   3   5     1412.97     1534.77     92.35 o 
   2   3   5    17072.90    18515.71    214.99 o 
   3   3   5      845.06      844.21     70.23 o 
   4   3   5      125.55      105.31     17.79 o 
   5   3   5     6871.45     7478.75    184.16 o 
   6   3   5      338.49      438.10     60.67 o 
   7   3   5      455.96      504.69     87.08 o 
 -11   4   5      152.31      213.68     54.88 o 
 -10   4   5     2452.87     3119.39    257.18 o 
  -9   4   5     1616.91     1558.74    104.67 o 
  -8   4   5     1821.86     1984.25    121.49 o 
  -7   4   5     2870.63     2875.23     90.21 o 
  -6   4   5      117.38      192.02     26.58 o 
  -5   4   5      653.31      654.93     51.22 o 
  -4   4   5      736.10      541.94     35.42 o 
  -3   4   5        4.73       31.92     16.36 o 
  -2   4   5     8933.25     8361.42    129.87 o 
  -1   4   5     5963.03     6337.47     87.59 o 
   0   4   5      109.22       69.28     10.99 o 
   1   4   5      194.77      168.80     22.01 o 
   2   4   5     2526.41     2555.62     94.78 o 
   3   4   5      416.50      410.51     49.43 o 
   4   4   5      100.78      102.10     23.88 o 
   5   4   5        1.35       44.83     21.43 o 
   6   4   5     6639.45     6819.50    273.55 o 
   7   4   5      226.57      243.22     48.11 o 
 -11   5   5     2721.87     2430.28    188.04 o 
 -10   5   5      583.54      531.38     77.68 o 
  -9   5   5      250.11      242.73     52.53 o 
  -8   5   5     1033.68     1320.37    129.01 o 
  -7   5   5      224.85      185.24     24.39 o 
  -6   5   5     7927.57     8053.43    165.48 o 
  -5   5   5      753.04      775.40     45.76 o 
  -4   5   5        7.91       34.56     13.67 o 
  -3   5   5       99.52      103.66     29.52 o 
  -2   5   5     1725.36     1624.10     40.78 o 
  -1   5   5      641.08      525.50     50.73 o 
   0   5   5       84.91      113.03     18.29 o 
   1   5   5       28.71       19.42     21.98 o 
   2   5   5     3741.72     3836.03     59.88 o 
   3   5   5     2946.19     2923.09    109.14 o 
   4   5   5      428.64      458.79     68.14 o 
   5   5   5      757.82      738.89     76.65 o 
   6   5   5      626.09      780.56     82.70 o 
   7   5   5      683.23      771.14     91.67 o 
 -11   6   5      158.61      122.99     57.02 o 
 -10   6   5     2957.58     2686.00    214.33 o 
  -9   6   5      419.93      363.46     62.38 o 
  -8   6   5     2077.37     2057.21    103.28 o 
  -7   6   5     1106.60      905.79     86.00 o 
  -6   6   5        0.63        8.43     14.15 o 
  -5   6   5       45.98       47.73     15.08 o 
  -4   6   5     4407.55     3981.88     86.94 o 
  -3   6   5      743.51      775.18     75.45 o 
  -2   6   5     1127.85      878.88     36.95 o 
  -1   6   5      137.19      153.83     16.50 o 
   0   6   5        1.05       16.51     20.62 o 
   1   6   5     4410.14     4496.73    202.78 o 
   2   6   5     2289.56     2178.66    117.08 o 
   3   6   5      920.09      892.94     74.86 o 
   4   6   5      359.76      353.75     54.26 o 
   5   6   5       36.43       46.83     17.83 o 
   6   6   5     4606.93     5192.43    236.23 o 
   7   6   5      362.62      380.80     76.49 o 
 -11   7   5      730.50      687.40    140.34 o 
 -10   7   5        1.68       84.72     30.95 o 
  -9   7   5      110.99      121.04     35.20 o 
  -8   7   5       47.92       61.25     25.80 o 
  -7   7   5     1831.89     1793.79    111.49 o 
  -6   7   5      889.48      867.87     57.63 o 
  -5   7   5        9.27       28.55     23.06 o 
  -4   7   5     1841.23     1719.75    138.92 o 
  -3   7   5       54.15       90.47     17.09 o 
  -2   7   5       28.62       27.52     13.69 o 
  -1   7   5      298.79      296.24     39.66 o 
   0   7   5     3298.12     3226.92     92.85 o 
   1   7   5     2265.59     2105.64    129.67 o 
   2   7   5     2938.61     3200.02    102.08 o 
   3   7   5     4551.84     4731.71    150.99 o 
   4   7   5        8.91       36.40     17.73 o 
   5   7   5      762.75      700.09     83.93 o 
   6   7   5     1399.13     1312.29    131.81 o 
   7   7   5      627.54      527.40     86.06 o 
 -10   8   5      371.95      298.87     47.05 o 
  -9   8   5      329.89      292.25     46.79 o 
  -8   8   5        0.54       32.43     23.73 o 
  -7   8   5      618.55      594.67     84.43 o 
  -6   8   5      495.36      451.47     65.21 o 
  -5   8   5     2207.28     2171.14    112.62 o 
  -4   8   5     2496.29     2574.39    160.74 o 
  -3   8   5     2909.94     2740.21    103.58 o 
  -2   8   5     2127.09     1997.15     97.29 o 
  -1   8   5     1260.45     1413.43     82.49 o 
   0   8   5     2232.79     2442.97    128.62 o 
   1   8   5      155.74      102.11     25.83 o 
   2   8   5      355.90      379.56     55.10 o 
   3   8   5     3448.13     3123.42    115.87 o 
   4   8   5      774.21      654.74     79.82 o 
   5   8   5        7.73       39.06     29.46 o 
   6   8   5      163.81      139.57     43.97 o 
   7   8   5      535.14      577.66     97.30 o 
 -10   9   5       72.00      133.34     39.97 o 
  -9   9   5     1057.63      851.58    109.55 o 
  -8   9   5      377.31      394.99     65.52 o 
  -7   9   5      725.48      664.31     85.34 o 
  -6   9   5     4627.74     4857.79    136.31 o 
  -5   9   5     1636.77     1423.97     95.55 o 
  -4   9   5      246.34      178.76     29.30 o 
  -3   9   5    11395.18    11010.56    465.69 o 
  -2   9   5        8.75       54.81     20.45 o 
  -1   9   5     8052.18     7944.49    118.66 o 
   0   9   5     6218.08     4880.72    181.80 o 
   1   9   5      758.85      608.08     77.19 o 
   2   9   5     6550.84     6902.27    167.20 o 
   3   9   5        0.70      134.76     33.63 o 
   4   9   5     1400.17     1387.65    106.99 o 
   5   9   5     1035.07     1077.98     95.15 o 
   6   9   5      136.85      172.41     37.10 o 
   7   9   5      758.54      869.25    117.15 o 
 -10  10   5     1595.82     1436.72    207.05 o 
  -9  10   5      346.36      360.51     66.89 o 
  -8  10   5     1605.31     1817.64    103.05 o 
  -7  10   5     2002.21     1822.61    106.03 o 
  -6  10   5      546.04      585.28     69.43 o 
  -5  10   5     9455.99     9621.75    232.83 o 
  -4  10   5     2995.48     2969.09     94.80 o 
  -3  10   5      763.08      901.27     81.31 o 
  -2  10   5    10658.29    10079.03    162.53 o 
  -1  10   5     3068.39     3540.09    114.93 o 
   0  10   5    12006.27    11662.74    549.75 o 
   1  10   5     6780.10     6605.04    196.72 o 
   2  10   5      285.97      268.64     50.81 o 
   3  10   5    11433.40    11363.23    317.65 o 
   4  10   5      727.64      820.84     74.72 o 
   5  10   5        5.14       27.78     32.27 o 
   6  10   5     1198.88      971.49    111.15 o 
   7  10   5       68.99      157.10     46.96 o 
 -10  11   5       50.07      146.23     53.07 o 
  -9  11   5      492.77      417.83    125.89 o 
  -8  11   5      166.97      214.23     49.71 o 
  -7  11   5      372.25      261.06     44.79 o 
  -6  11   5     7517.24     8109.11    266.03 o 
  -5  11   5      560.53      429.75     54.75 o 
  -4  11   5     1216.32     1107.05     98.09 o 
  -3  11   5     8169.05     8375.30    209.21 o 
  -2  11   5     1321.70     1172.22     79.21 o 
  -1  11   5     5047.94     5226.12    154.52 o 
   0  11   5       86.20       84.00     25.35 o 
   1  11   5        8.10       56.75     30.94 o 
   2  11   5    14458.82    15426.11   3007.95 o 
   3  11   5        6.61       73.91     20.36 o 
   4  11   5      148.80      128.44     28.93 o 
   5  11   5      625.06      551.92     75.84 o 
   6  11   5      143.47      155.47     45.94 o 
 -10  12   5      971.01      900.24    153.78 o 
  -9  12   5       28.59       39.31     61.42 o 
  -8  12   5       41.47       82.35     38.22 o 
  -7  12   5      187.44      185.79     32.65 o 
  -6  12   5      891.21      991.90    112.11 o 
  -5  12   5      948.40      867.44     93.05 o 
  -4  12   5      118.85      132.88     37.30 o 
  -3  12   5      961.54     1013.35     89.41 o 
  -2  12   5     5485.04     5235.66    166.40 o 
  -1  12   5      151.08      153.89     26.94 o 
   0  12   5        3.91       26.06     27.83 o 
   1  12   5       48.10       39.19     22.91 o 
   2  12   5      384.13      357.31     67.82 o 
   3  12   5       97.79      139.01     37.20 o 
   4  12   5        3.80       51.08     21.03 o 
   5  12   5       66.47      153.32     54.04 o 
   6  12   5     1415.51     1244.18    135.95 o 
  -9  13   5        8.89       88.52     41.17 o 
  -8  13   5      204.12      209.56     43.84 o 
  -7  13   5      344.47      318.45     49.71 o 
  -6  13   5     1861.13     1947.23     96.98 o 
  -5  13   5       35.25       31.96     25.98 o 
  -4  13   5       12.32       34.71     36.68 o 
  -3  13   5       47.09       61.35     32.53 o 
  -2  13   5     1303.63     1194.10    132.12 o 
  -1  13   5      581.96      589.93     95.51 o 
   0  13   5     1988.84     1874.88    272.39 o 
   1  13   5      819.11      700.98    110.55 o 
   2  13   5      415.05      461.95     78.20 o 
   3  13   5      153.27      133.13     49.72 o 
   4  13   5        5.11       45.45     36.52 o 
   5  13   5       31.78       73.49     41.44 o 
   6  13   5      240.69      168.27     42.64 o 
  -9  14   5      110.90      194.64     66.28 o 
  -8  14   5      136.33      123.63     39.12 o 
  -7  14   5      373.10      285.33     46.84 o 
  -6  14   5      347.83      463.08    107.79 o 
  -5  14   5        8.43       29.23     28.36 o 
  -4  14   5     2515.06     2399.23    132.23 o 
  -3  14   5       97.08      122.20     38.57 o 
  -2  14   5     2734.65     2665.37    214.69 o 
  -1  14   5     1334.74     1335.93    143.70 o 
   0  14   5     2761.22     2944.10    341.27 o 
   1  14   5      205.95      162.50     55.80 o 
   2  14   5       39.20      110.83     45.20 o 
   3  14   5        2.61       91.80     49.47 o 
   4  14   5      567.38      459.75     85.40 o 
   5  14   5        5.01       16.62     40.91 o 
  -9  15   5       59.52      104.71     52.47 o 
  -8  15   5      514.33      555.18     75.15 o 
  -7  15   5      120.08      105.73     41.77 o 
  -6  15   5      158.95       84.41     81.94 o 
  -5  15   5      249.70      200.21     67.95 o 
  -4  15   5        6.00       79.13     34.94 o 
  -3  15   5      490.45      513.78     74.00 o 
  -2  15   5       13.27       10.58     22.96 o 
  -1  15   5      249.95      172.43     50.95 o 
   0  15   5     1433.13     1530.75    164.84 o 
   1  15   5      250.99      324.81     73.30 o 
   2  15   5        0.18       55.86     33.52 o 
   3  15   5      335.80      345.41     52.94 o 
   4  15   5        2.94       56.85     29.01 o 
   5  15   5       18.04      142.25     35.63 o 
  -8  16   5        0.14       70.73     48.91 o 
  -7  16   5       48.76       92.92     46.85 o 
  -6  16   5       28.70       66.78     45.72 o 
  -5  16   5      669.99      888.78    111.93 o 
  -4  16   5     3438.08     3320.27    217.67 o 
  -3  16   5      456.59      395.05     71.46 o 
  -2  16   5      115.62      123.41     31.96 o 
  -1  16   5      946.26     1047.83     92.79 o 
   0  16   5      749.79      847.32     99.13 o 
   1  16   5        2.24       86.43     88.11 o 
   2  16   5      255.39      312.22     68.70 o 
   3  16   5      521.06      315.15     58.43 o 
   4  16   5      106.49      193.51     46.10 o 
   5  16   5        7.26      109.59     70.02 o 
  -8  17   5     1231.61     1230.91    237.04 o 
  -7  17   5      219.18      240.71     57.58 o 
  -6  17   5      763.07      717.52     94.58 o 
  -5  17   5     1169.09     1183.80    129.93 o 
  -4  17   5      597.89      627.05     74.84 o 
  -3  17   5     3418.79     4035.23    225.16 o 
  -2  17   5       48.69       96.46     32.11 o 
  -1  17   5     4029.60     4496.58    230.14 o 
   0  17   5     2019.26     2069.49    181.79 o 
   1  17   5       73.38      152.01     56.61 o 
   2  17   5       98.03      111.53     82.72 o 
   3  17   5      383.04      303.40     59.44 o 
   4  17   5      546.65      481.65     74.71 o 
  -7  18   5     1042.68      838.95    146.64 o 
  -6  18   5      379.01      414.24     54.74 o 
  -5  18   5     2868.44     3322.51    465.98 o 
  -4  18   5     1369.55     1235.53    195.50 o 
  -3  18   5      121.84      231.90     38.12 o 
  -2  18   5     5251.32     5426.50    362.21 o 
  -1  18   5        2.18       41.34     50.04 o 
   0  18   5      611.90      579.23    101.92 o 
   1  18   5     1618.02     1433.16    170.61 o 
   2  18   5      118.57      110.09     44.42 o 
   3  18   5     2224.46     1833.00    201.62 o 
  -6  19   5      450.04      375.43     64.31 o 
  -5  19   5      559.41      366.18     63.84 o 
  -4  19   5      239.20      200.19     48.37 o 
  -3  19   5     2245.54     2443.99    253.02 o 
  -2  19   5       14.63       30.47     24.33 o 
  -1  19   5     2851.98     2946.82    168.00 o 
   0  19   5      788.29      736.79    104.60 o 
   1  19   5       49.53       61.84     35.53 o 
   2  19   5     1017.97     1109.01    169.07 o 
   3  19   5      121.71      177.68     51.68 o 
  -5  20   5      352.74      334.25     99.51 o 
  -4  20   5      103.22      170.22     49.41 o 
  -3  20   5     1210.56     1194.08    178.28 o 
  -2  20   5     1843.28     1478.80    156.99 o 
  -1  20   5       37.25       71.64     66.08 o 
   0  20   5      110.86      229.59     69.34 o 
   1  20   5      107.81      121.09     43.66 o 
   2  20   5        0.34       81.27     41.60 o 
  -4  21   5      113.61      136.49    108.76 o 
  -3  21   5       78.38       75.81     41.61 o 
  -2  21   5      476.03      339.31     97.15 o 
  -1  21   5      209.99      222.71     65.95 o 
   0  21   5      145.27      203.72     76.72 o 
   1  21   5      134.97      135.33     40.92 o 
  -2  22   5      319.66      303.68     78.35 o 
  -1  22   5       11.39       61.80     49.95 o 
 -11   0   6      452.81      564.73    148.77 o 
 -10   0   6     1043.08     1083.55    157.33 o 
  -9   0   6      456.68      447.34     70.43 o 
  -8   0   6      492.82      622.29    107.15 o 
  -7   0   6    22358.85    23616.80   1287.71 o 
  -6   0   6     3336.37     3579.04    176.73 o 
  -5   0   6       78.49       42.79     12.04 o 
  -4   0   6     1293.81     1273.34     55.33 o 
  -3   0   6     1490.40     1708.56     47.86 o 
  -2   0   6    31495.03    30764.32    317.22 o 
  -1   0   6       17.19      156.42     39.09 o 
   0   0   6    10209.00     9950.37    235.51 o 
   1   0   6    27749.32    26335.57    684.65 o 
   2   0   6      845.90     1144.92    115.75 o 
   3   0   6     3187.91     3375.62    165.88 o 
   4   0   6     1156.32      940.07    144.71 o 
   5   0   6      402.78      422.06     91.23 o 
   6   0   6     1479.06     1814.59    316.05 o 
   7   0   6      670.75      769.75    138.74 o 
 -11   1   6      829.35      875.70    108.89 o 
 -10   1   6      410.35      410.33     56.93 o 
  -9   1   6      684.92      628.25     61.48 o 
  -8   1   6     1135.06     1431.29    158.39 o 
  -7   1   6     3246.61     3108.36    101.55 o 
  -6   1   6     7217.11     6564.17    234.54 o 
  -5   1   6     2089.95     1893.56     62.59 o 
  -4   1   6      179.16      324.49     19.07 o 
  -3   1   6    28610.61    28313.97    209.83 o 
  -2   1   6     4580.21     4217.98     49.97 o 
  -1   1   6     7854.31     7204.31     75.02 o 
   0   1   6      734.18     1006.07     64.02 o 
   1   1   6       13.15      713.89    108.54 o 
   2   1   6    11403.94    11557.07    219.38 o 
   3   1   6        3.78       32.05     12.55 o 
   4   1   6        9.17       69.38     22.02 o 
   5   1   6     2832.43     3127.14     98.77 o 
   6   1   6        9.50      146.22     40.93 o 
   7   1   6        2.37       65.65     36.33 o 
 -11   2   6      102.21       79.85     43.29 o 
 -10   2   6       11.83       38.87     24.28 o 
  -9   2   6      150.44      144.55     28.07 o 
  -8   2   6     1693.57     1898.05    142.18 o 
  -7   2   6     6395.02     6507.06    172.61 o 
  -6   2   6     3644.91     3835.00     85.09 o 
  -5   2   6       79.44      135.25     13.99 o 
  -4   2   6       50.13       77.81     10.39 o 
  -3   2   6     3399.19     3585.95     47.13 o 
  -2   2   6     8181.64     8279.34     75.91 o 
  -1   2   6      192.16      204.56     16.75 o 
   0   2   6      307.11      323.04     33.57 o 
   1   2   6     8636.26     8316.30    140.37 o 
   2   2   6      416.24      496.09     48.43 o 
   3   2   6      490.54      571.86     61.11 o 
   4   2   6     3178.99     3318.21    139.56 o 
   5   2   6       69.54      116.85     29.18 o 
   6   2   6      214.16      226.08     59.93 o 
   7   2   6       78.49      153.78     37.87 o 
 -11   3   6       18.46       65.51     33.57 o 
 -10   3   6     1582.84     1580.70    148.23 o 
  -9   3   6      741.35      640.16     66.97 o 
  -8   3   6      290.97      396.02     53.79 o 
  -7   3   6      891.86      882.95     66.09 o 
  -6   3   6       18.97       56.23     18.07 o 
  -5   3   6      407.01      469.27     31.06 o 
  -4   3   6      176.48      196.99     19.40 o 
  -3   3   6     5859.34     5999.15     71.45 o 
  -2   3   6     4605.00     3923.68     47.29 o 
  -1   3   6      197.01      224.81     22.19 o 
   0   3   6      167.51      225.79     21.34 o 
   1   3   6       86.22       98.87     20.34 o 
   2   3   6       19.45       19.36     18.56 o 
   3   3   6     1063.40     1200.60     98.72 o 
   4   3   6      207.63      240.90     45.12 o 
   5   3   6       18.34       40.70     22.56 o 
   6   3   6       44.08       89.79     39.74 o 
   7   3   6      490.86      506.98     77.42 o 
 -11   4   6       29.05       75.89     40.46 o 
 -10   4   6       32.44      101.65     34.10 o 
  -9   4   6       39.20       78.70     21.11 o 
  -8   4   6      439.72      478.19     57.81 o 
  -7   4   6      345.03      326.03     38.68 o 
  -6   4   6      129.50      148.96     21.77 o 
  -5   4   6       56.24      120.49     17.89 o 
  -4   4   6      107.90      159.20     33.55 o 
  -3   4   6      252.47      338.75     20.47 o 
  -2   4   6    10405.16    10759.81    159.92 o 
  -1   4   6        8.30       24.24     13.61 o 
   0   4   6        0.73       16.11     25.85 o 
   1   4   6        0.20       52.81     19.59 o 
   2   4   6       32.68       65.86     21.94 o 
   3   4   6      192.23      248.57     37.28 o 
   4   4   6      201.63      233.02     44.50 o 
   5   4   6       76.87       83.46     27.35 o 
   6   4   6       10.90       42.63     34.32 o 
   7   4   6        9.22      -21.91     41.33 o 
 -11   5   6      252.34      179.27     43.60 o 
 -10   5   6      121.00      128.21     38.89 o 
  -9   5   6     1139.39     1154.83     86.29 o 
  -8   5   6      363.57      313.76     46.17 o 
  -7   5   6      163.78      137.28     24.68 o 
  -6   5   6      286.25      311.87     32.83 o 
  -5   5   6      340.89      374.47     31.57 o 
  -4   5   6     7461.36     7655.15    143.93 o 
  -3   5   6       17.13       28.60     12.10 o 
  -2   5   6       67.73      125.50     16.11 o 
  -1   5   6      149.28      161.67     23.63 o 
   0   5   6     2220.94     2714.84    163.38 o 
   1   5   6      620.38      642.03     73.98 o 
   2   5   6      254.18      366.60     49.64 o 
   3   5   6      430.90      460.67     62.43 o 
   4   5   6      845.53      816.09    102.94 o 
   5   5   6      944.23     1022.97    101.70 o 
   6   5   6       54.87       90.99     29.21 o 
   7   5   6      183.30      235.99     48.16 o 
 -11   6   6       23.86       98.62     32.85 o 
 -10   6   6      159.93      151.79     34.14 o 
  -9   6   6      215.37      246.74     41.06 o 
  -8   6   6      780.03      592.06     71.92 o 
  -7   6   6     2519.99     2441.98    123.35 o 
  -6   6   6      194.98      199.51     29.83 o 
  -5   6   6      172.60      229.00     31.47 o 
  -4   6   6      379.56      306.51     34.65 o 
  -3   6   6      720.63      757.35     74.29 o 
  -2   6   6      688.28      619.22     48.84 o 
  -1   6   6      227.32      275.22     35.13 o 
   0   6   6      529.63      717.56     76.42 o 
   1   6   6     1737.89     1439.70    175.15 o 
   2   6   6      269.16      363.41     61.64 o 
   3   6   6      102.24      112.52     25.73 o 
   4   6   6      578.42      592.65     63.50 o 
   5   6   6      164.10      111.34     29.01 o 
   6   6   6      258.56      218.95     37.94 o 
   7   6   6      246.89      266.23     55.22 o 
 -11   7   6      953.77      757.31    126.19 o 
 -10   7   6      876.48      752.03     74.65 o 
  -9   7   6      523.87      488.32     55.67 o 
  -8   7   6       11.92       37.46     19.33 o 
  -7   7   6      777.83      683.76     84.89 o 
  -6   7   6     4136.34     3800.29    109.00 o 
  -5   7   6      678.96      748.43     99.67 o 
  -4   7   6     2610.92     2358.23    105.99 o 
  -3   7   6    10358.95    10506.84    232.64 o 
  -2   7   6     1354.35     1041.42     65.29 o 
  -1   7   6     2382.92     1977.35    106.39 o 
   0   7   6     2200.60     2211.37    122.63 o 
   1   7   6       84.93      111.97     55.20 o 
   2   7   6     4728.88     4910.67    143.54 o 
   3   7   6       50.27       79.83     21.03 o 
   4   7   6      505.48      461.22     55.04 o 
   5   7   6     1692.91     2143.48    136.11 o 
   6   7   6      103.16      130.08     37.25 o 
   7   7   6       28.35       93.09     36.32 o 
 -11   8   6        0.22      139.28     56.72 o 
 -10   8   6     1542.01     1661.63    185.23 o 
  -9   8   6       75.24       42.93     20.83 o 
  -8   8   6      424.25      450.46     57.18 o 
  -7   8   6     6742.37     6979.96    226.87 o 
  -6   8   6      684.74      757.46     65.11 o 
  -5   8   6     1099.69     1279.62    118.80 o 
  -4   8   6     3034.32     2769.20    162.43 o 
  -3   8   6       16.46       51.19     16.61 o 
  -2   8   6    27647.64    28632.54    380.33 o 
  -1   8   6     1193.98     1589.19    143.44 o 
   0   8   6     4142.45     4281.77    178.70 o 
   1   8   6     8004.42     7440.88    214.98 o 
   2   8   6      304.20      412.37     61.58 o 
   3   8   6     1478.44     1456.14    100.76 o 
   4   8   6      182.93      252.02     47.00 o 
   5   8   6      104.43      108.98     53.27 o 
   6   8   6     2072.83     1839.13    204.01 o 
 -10   9   6      267.91      162.14     57.38 o 
  -9   9   6       63.83       58.22     41.71 o 
  -8   9   6      475.38      444.69     62.70 o 
  -7   9   6      889.97      635.62     83.13 o 
  -6   9   6     4733.64     3841.04    364.95 o 
  -5   9   6     1366.47     1656.37    163.85 o 
  -4   9   6     2763.31     2877.00    178.64 o 
  -3   9   6    13111.86    13187.42    309.60 o 
  -2   9   6     3256.71     3013.89    127.70 o 
  -1   9   6     2727.67     2260.39    133.80 o 
   0   9   6      195.63      148.01     45.54 o 
   1   9   6      598.69      770.21    102.33 o 
   2   9   6     6681.07     6730.51    207.67 o 
   3   9   6       63.97       64.90     14.98 o 
   4   9   6     1142.39     1097.87     84.29 o 
   5   9   6     1066.97     1016.48    110.80 o 
   6   9   6      446.48      317.09     65.64 o 
 -10  10   6       70.57      105.94     33.05 o 
  -9  10   6      238.34      298.63     79.62 o 
  -8  10   6       69.79       64.91     26.04 o 
  -7  10   6     4285.19     4335.23    115.74 o 
  -6  10   6     3146.29     2811.84    395.57 o 
  -5  10   6        3.75       46.48     22.97 o 
  -4  10   6      386.19      383.17     80.53 o 
  -3  10   6     1563.67     1647.47     93.28 o 
  -2  10   6     1467.27     1567.15    105.45 o 
  -1  10   6       77.76       71.13     13.99 o 
   0  10   6      275.82      417.89     88.53 o 
   1  10   6     5560.07     5842.23    243.18 o 
   2  10   6      413.37      440.59     61.69 o 
   3  10   6      585.58      467.98     51.80 o 
   4  10   6      521.70      493.18     54.83 o 
   5  10   6       18.13       68.31     53.00 o 
   6  10   6      246.88      278.43     52.32 o 
 -10  11   6      436.07      361.86     88.01 o 
  -9  11   6     1134.01     1156.85    152.25 o 
  -8  11   6      180.27      219.20     45.60 o 
  -7  11   6      171.69      141.01     35.87 o 
  -6  11   6       95.81       88.50     46.02 o 
  -5  11   6      354.95      419.02     63.64 o 
  -4  11   6      369.91      225.34     61.14 o 
  -3  11   6     1561.19     1496.39     98.38 o 
  -2  11   6     1838.33     1959.73    133.88 o 
  -1  11   6       40.63       41.19     13.52 o 
   0  11   6      446.55      527.86     91.84 o 
   1  11   6      216.26      282.25     59.75 o 
   2  11   6        0.41       37.19     34.81 o 
   3  11   6      300.35      317.27     51.58 o 
   4  11   6        6.55       65.86     43.86 o 
   5  11   6        0.32       71.98     37.46 o 
   6  11   6       23.38       87.18     42.12 o 
 -10  12   6      246.65      267.93     64.94 o 
  -9  12   6     1108.22      909.39    113.14 o 
  -8  12   6      388.95      792.99    309.91 o 
  -7  12   6        5.36      104.34     36.99 o 
  -6  12   6      525.49      223.91    129.78 o 
  -5  12   6       68.36       78.73     65.83 o 
  -4  12   6      448.78      350.82     58.77 o 
  -3  12   6      574.98      553.06     69.77 o 
  -2  12   6      868.34      764.97     99.84 o 
  -1  12   6     1392.82     1366.08    141.46 o 
   0  12   6       18.99       22.28      9.96 o 
   1  12   6      595.07      505.05     85.06 o 
   2  12   6      878.63     1026.40    111.02 o 
   3  12   6      442.32      351.44     45.10 o 
   4  12   6     1832.08     1542.18    150.48 o 
   5  12   6      181.64      215.65     60.02 o 
  -9  13   6     1364.80     1766.12    230.52 o 
  -8  13   6      958.58      928.69    123.30 o 
  -7  13   6      169.35      130.89     44.04 o 
  -6  13   6        8.37      114.81     62.79 o 
  -5  13   6      673.26      576.96     95.45 o 
  -4  13   6      916.60      674.14     89.88 o 
  -3  13   6       79.17       64.62     19.96 o 
  -2  13   6      154.54      146.09     39.55 o 
  -1  13   6      150.26      128.60     34.27 o 
   0  13   6      510.58      411.53     70.87 o 
   1  13   6      293.16      155.30     37.14 o 
   2  13   6      104.72      107.80     46.64 o 
   3  13   6     1253.02     1305.38    142.95 o 
   4  13   6       96.52       83.33     43.36 o 
   5  13   6      352.98      267.35     67.87 o 
  -9  14   6      464.75      340.29     72.71 o 
  -8  14   6        0.48       16.56     36.33 o 
  -7  14   6     1468.09     1316.81    116.83 o 
  -6  14   6        6.15       87.73     39.00 o 
  -5  14   6      633.69      602.75    103.64 o 
  -4  14   6      212.50      123.17     49.54 o 
  -3  14   6      951.94     1090.13    141.73 o 
  -2  14   6      782.10      815.93    102.17 o 
  -1  14   6      174.51      178.10     31.65 o 
   0  14   6     1613.39     1484.42    178.49 o 
   1  14   6      766.40      753.91    123.99 o 
   2  14   6      338.09      320.68     64.91 o 
   3  14   6      711.30      698.66    102.15 o 
   4  14   6      370.08      345.19     46.98 o 
   5  14   6      302.49      253.12     38.89 o 
  -9  15   6      826.52      807.62    127.52 o 
  -8  15   6      883.09      816.43    133.74 o 
  -7  15   6      149.74      175.42     43.88 o 
  -6  15   6     1746.30     1691.33    166.29 o 
  -5  15   6      457.13      417.24     82.36 o 
  -4  15   6      142.09      136.56     40.76 o 
  -3  15   6      567.15      527.18     63.74 o 
  -2  15   6       11.87       46.47     40.36 o 
  -1  15   6      621.86      525.49     71.24 o 
   0  15   6      990.84      943.96     94.32 o 
   1  15   6      642.87      554.89    112.16 o 
   2  15   6      827.02     1028.33    146.70 o 
   3  15   6     1417.35     1352.81    128.98 o 
   4  15   6        4.01       59.37     33.44 o 
  -8  16   6      550.65      474.32     70.91 o 
  -7  16   6     1979.49     1789.96    152.97 o 
  -6  16   6      177.94      200.98     66.09 o 
  -5  16   6     3212.54     3363.86    299.82 o 
  -4  16   6       28.45       73.58     21.38 o 
  -3  16   6      258.47      217.59     45.76 o 
  -2  16   6     4920.05     5385.44    175.39 o 
  -1  16   6       12.12       26.45     29.37 o 
   0  16   6        4.69       56.02     40.78 o 
   1  16   6     4103.19     3766.28    321.98 o 
   2  16   6     1543.65     1633.06    209.86 o 
   3  16   6      475.89      532.23     98.33 o 
   4  16   6      978.24      805.53     95.80 o 
  -8  17   6      275.24      228.18     85.79 o 
  -7  17   6      264.48      317.13     86.21 o 
  -6  17   6     2481.52     2326.26    251.35 o 
  -5  17   6      135.77      163.80     73.35 o 
  -4  17   6      931.36      901.43    104.09 o 
  -3  17   6      879.90      781.90     87.46 o 
  -2  17   6      136.17      146.76     43.76 o 
  -1  17   6      354.88      265.95     51.69 o 
   0  17   6      694.66      749.83    115.04 o 
   1  17   6      211.53      129.19     49.54 o 
   2  17   6     2372.96     2438.69    271.13 o 
   3  17   6      430.82      387.59     70.28 o 
  -7  18   6      305.99      199.62     55.41 o 
  -6  18   6      225.95      157.59     74.24 o 
  -5  18   6        6.88       76.68     45.13 o 
  -4  18   6       58.38      110.95     49.16 o 
  -3  18   6        1.02      291.58    207.79 o 
  -2  18   6      317.82      286.40     49.51 o 
  -1  18   6      198.52      228.87     59.73 o 
   0  18   6      142.10      191.58     55.41 o 
   1  18   6      115.62      305.20     58.85 o 
   2  18   6       32.22       80.87     42.90 o 
   3  18   6        7.25      133.20     74.87 o 
  -6  19   6      223.36      199.39     64.72 o 
  -5  19   6      440.91      372.97     59.82 o 
  -4  19   6      191.11      145.86     55.46 o 
  -3  19   6       69.58      108.69     37.04 o 
  -2  19   6      471.94      361.29     74.31 o 
  -1  19   6      930.67      963.48    126.90 o 
   0  19   6      909.35      808.46    132.92 o 
   1  19   6        4.17        6.98     35.46 o 
   2  19   6      132.48       97.62     51.56 o 
  -5  20   6     1228.41     1213.91    138.96 o 
  -4  20   6      190.49      184.13     69.33 o 
  -3  20   6       10.60       67.05     42.74 o 
  -2  20   6      264.09      207.89     62.18 o 
  -1  20   6      160.03       82.27     79.44 o 
   0  20   6        2.10      136.84     58.95 o 
   1  20   6      986.18      798.84    150.38 o 
  -4  21   6      142.53      133.64     68.34 o 
  -3  21   6       35.95       18.98     57.65 o 
  -2  21   6        0.35       83.52     65.89 o 
  -1  21   6      477.39      284.31    163.54 o 
   0  21   6       80.97      110.28     42.20 o 
 -11   1   7      991.76      838.89    112.38 o 
 -10   1   7      207.34      271.17     40.03 o 
  -9   1   7     3979.71     4064.61    137.30 o 
  -8   1   7        3.98       72.80     24.50 o 
  -7   1   7       45.82      126.35     22.41 o 
  -6   1   7     3474.43     3216.42    124.93 o 
  -5   1   7       15.76       47.97     12.80 o 
  -4   1   7       58.60      112.52     14.75 o 
  -3   1   7     6781.95     7156.11     87.46 o 
  -2   1   7     2662.67     2512.96     44.26 o 
  -1   1   7     3820.00     3547.00     87.79 o 
   0   1   7      931.20     1112.11    106.64 o 
   1   1   7     1289.65     1372.47    200.52 o 
   2   1   7     2587.22     2637.03    152.90 o 
   3   1   7       87.80      129.04     23.82 o 
   4   1   7      631.15      788.71     77.90 o 
   5   1   7     3239.13     3367.03    196.07 o 
   6   1   7      204.50      206.72     62.67 o 
 -11   2   7       13.88       36.46     35.25 o 
 -10   2   7      816.35      963.84     86.34 o 
  -9   2   7        9.28      101.83     26.12 o 
  -8   2   7        2.78       49.13     29.58 o 
  -7   2   7    15139.21    16305.63    351.54 o 
  -6   2   7      224.50      273.53     33.65 o 
  -5   2   7     4805.43     4729.43     74.93 o 
  -4   2   7     8689.70     8613.50    122.51 o 
  -3   2   7     1462.91     1371.42     57.64 o 
  -2   2   7     3944.58     4099.82     62.07 o 
  -1   2   7     1884.12     2045.18     98.65 o 
   0   2   7       36.47       31.05     21.00 o 
   1   2   7     9333.45    10063.86    317.96 o 
   2   2   7     1279.31     1556.31    157.40 o 
   3   2   7     1677.06     1875.03    115.45 o 
   4   2   7     2497.73     2667.70    176.31 o 
   5   2   7       46.69      111.73     46.25 o 
   6   2   7     2345.61     2176.71    218.21 o 
 -11   3   7     3160.44     2723.68    255.47 o 
 -10   3   7     1374.50     1339.20    130.22 o 
  -9   3   7     1652.66     1692.05     82.02 o 
  -8   3   7     1016.90     1091.54    130.71 o 
  -7   3   7     1788.96     1815.15    124.20 o 
  -6   3   7     2163.64     2078.88    112.25 o 
  -5   3   7     1357.11     1432.13     66.41 o 
  -4   3   7       78.64      149.51     17.59 o 
  -3   3   7     9481.06     9064.44    121.23 o 
  -2   3   7     3926.35     4044.70     59.85 o 
  -1   3   7      492.26      509.33     43.60 o 
   0   3   7     1365.62     1378.89     96.45 o 
   1   3   7     7263.91     7215.89    301.70 o 
   2   3   7     3051.68     3162.12    134.02 o 
   3   3   7      189.06      186.43     31.68 o 
   4   3   7       40.74      115.23     26.29 o 
   5   3   7     6561.94     7287.48    420.26 o 
   6   3   7      722.18      609.04     88.36 o 
 -11   4   7     2021.31     2030.47    190.66 o 
 -10   4   7     1972.29     2108.17    158.17 o 
  -9   4   7      364.89      381.82     47.81 o 
  -8   4   7       16.21       42.02     19.10 o 
  -7   4   7     3936.89     4215.16    106.55 o 
  -6   4   7     1936.35     1822.83     88.08 o 
  -5   4   7      169.10      223.21     32.53 o 
  -4   4   7      238.89      307.91     31.40 o 
  -3   4   7     1188.48     1248.78     60.21 o 
  -2   4   7       32.32       40.32     18.80 o 
  -1   4   7      371.97      299.87     37.67 o 
   0   4   7        2.41       19.78     14.18 o 
   1   4   7     3954.37     4300.66    170.49 o 
   2   4   7     6365.01     6677.75    184.84 o 
   3   4   7       55.66       40.35     34.80 o 
   4   4   7     1047.99     1092.36     78.04 o 
   5   4   7      416.66      471.75     78.84 o 
   6   4   7       99.05      228.84     51.93 o 
 -11   5   7     3697.36     3008.52    314.34 o 
 -10   5   7      431.36      365.23     58.71 o 
  -9   5   7       34.60       50.37     31.15 o 
  -8   5   7     5798.85     5865.41    163.19 o 
  -7   5   7      909.73      938.95     87.70 o 
  -6   5   7      456.51      431.24     47.63 o 
  -5   5   7      962.25      927.92     90.30 o 
  -4   5   7      321.42      375.41     34.47 o 
  -3   5   7     4560.17     3961.26     74.01 o 
  -2   5   7       94.50      105.86     19.42 o 
  -1   5   7     1957.84     2032.87    102.35 o 
   0   5   7      371.92      479.47     61.74 o 
   1   5   7     2983.72     2902.27    117.30 o 
   2   5   7       85.94       84.57     19.34 o 
   3   5   7        4.60       48.83     17.84 o 
   4   5   7      486.96      538.85     67.82 o 
   5   5   7     3650.27     4167.83    216.30 o 
   6   5   7     1016.89      741.88    107.97 o 
 -11   6   7      167.93      180.14     59.01 o 
 -10   6   7     1660.50     1676.29    180.87 o 
  -9   6   7       57.50       60.39     20.89 o 
  -8   6   7     4397.05     3968.94    136.72 o 
  -7   6   7     5262.36     5804.68    147.04 o 
  -6   6   7      344.63      270.30     33.94 o 
  -5   6   7     1448.24     1360.83    106.33 o 
  -4   6   7        3.39       52.28     15.21 o 
  -3   6   7      869.11     1196.51     59.27 o 
  -2   6   7      279.58      351.10     26.91 o 
  -1   6   7      666.13      677.08     64.72 o 
   0   6   7      113.64      113.38     31.17 o 
   1   6   7     1844.65     1582.52    230.10 o 
   2   6   7     2804.62     2771.57    126.76 o 
   3   6   7       10.37       32.92     18.15 o 
   4   6   7     1040.44     1049.68     89.06 o 
   5   6   7       80.52      161.06     40.29 o 
   6   6   7      655.68      678.50    101.93 o 
 -11   7   7     1716.14     1592.34    214.81 o 
 -10   7   7       18.81       84.52     41.79 o 
  -9   7   7     1700.20     1706.64    105.37 o 
  -8   7   7      934.01     1067.48     89.41 o 
  -7   7   7     2178.84     2284.15    100.91 o 
  -6   7   7      583.37      593.86     86.14 o 
  -5   7   7      445.85      505.36     64.32 o 
  -4   7   7     1844.87     1811.50    106.16 o 
  -3   7   7      741.35      735.25     46.23 o 
  -2   7   7       33.12       60.90     18.43 o 
  -1   7   7       89.31       71.94     23.13 o 
   0   7   7      254.62      363.82     58.99 o 
   1   7   7      120.51      108.16     41.06 o 
   2   7   7      284.60      287.32     67.56 o 
   3   7   7      162.96      157.72     34.59 o 
   4   7   7      608.24      487.71     56.01 o 
   5   7   7     1644.47     1807.93    132.08 o 
   6   7   7      688.35      630.58     83.39 o 
 -11   8   7       67.44      172.94     48.91 o 
 -10   8   7        2.78       77.87     37.90 o 
  -9   8   7     1569.41     1562.64    124.33 o 
  -8   8   7     2464.87     2523.40    116.08 o 
  -7   8   7       11.50       32.35     22.27 o 
  -6   8   7      896.37      973.12    129.25 o 
  -5   8   7      222.97      238.74     47.29 o 
  -4   8   7     1709.18     1670.20    155.14 o 
  -3   8   7        2.92        3.70     11.42 o 
  -2   8   7     2176.31     2169.29    102.42 o 
  -1   8   7     1363.16     1181.76    116.81 o 
   0   8   7       13.63       44.47     29.60 o 
   1   8   7      416.99      479.26     70.49 o 
   2   8   7      109.27       76.71     28.99 o 
   3   8   7      416.38      418.92     49.44 o 
   4   8   7        0.64       46.39     22.92 o 
   5   8   7      149.67      163.46     38.62 o 
   6   8   7       31.53      164.90     48.71 o 
 -11   9   7      169.15      203.08     63.36 o 
 -10   9   7        1.65      106.01     42.04 o 
  -9   9   7      197.73      171.54     36.53 o 
  -8   9   7      984.82      882.20     78.77 o 
  -7   9   7      782.28      692.37    102.36 o 
  -6   9   7     5430.75     5379.94    220.34 o 
  -5   9   7     3111.23     3740.64    142.85 o 
  -4   9   7       51.92      108.73     30.66 o 
  -3   9   7     8298.19     8297.94    200.43 o 
  -2   9   7      102.70       98.00     19.48 o 
  -1   9   7     5102.60     4860.11    196.35 o 
   0   9   7     2070.82     2380.96    232.28 o 
   1   9   7        0.93       65.51     25.52 o 
   2   9   7     3956.89     4217.35    181.35 o 
   3   9   7      348.05      394.39     58.71 o 
   4   9   7        0.63       87.26     30.63 o 
   5   9   7      907.55      819.60     94.65 o 
   6   9   7        7.92      180.97     57.94 o 
 -10  10   7      553.26      488.44     76.75 o 
  -9  10   7      286.09      240.98     43.31 o 
  -8  10   7        4.97       31.50     36.54 o 
  -7  10   7     6402.29     7079.88    240.44 o 
  -6  10   7      366.98      440.64     79.48 o 
  -5  10   7     2311.55     2500.99    176.34 o 
  -4  10   7     7440.58     7420.21    308.94 o 
  -3  10   7      332.23      395.70     58.03 o 
  -2  10   7    11108.78    11542.35    299.52 o 
  -1  10   7     2257.55     2091.24    216.45 o 
   0  10   7       52.45      104.52     31.42 o 
   1  10   7     7512.92     8060.81    334.78 o 
   2  10   7       37.35       40.53     37.37 o 
   3  10   7     1631.45     1637.57    145.42 o 
   4  10   7     1009.58      946.21    106.65 o 
   5  10   7      102.96      149.11     54.35 o 
 -10  11   7       95.50      125.20     38.65 o 
  -9  11   7      218.23      235.74     40.27 o 
  -8  11   7      473.40      490.00     66.17 o 
  -7  11   7     1060.19     1143.28    101.54 o 
  -6  11   7     5031.45     4872.79    328.73 o 
  -5  11   7       98.33      135.60     40.72 o 
  -4  11   7        2.96       30.05     23.21 o 
  -3  11   7     6580.98     6419.01    199.62 o 
  -2  11   7      580.69      497.20     71.53 o 
  -1  11   7     5098.87     5249.15    261.15 o 
   0  11   7     2832.86     2991.13    210.90 o 
   1  11   7      604.62      543.39    100.51 o 
   2  11   7     2559.99     2710.65    195.45 o 
   3  11   7      102.55      154.11     34.68 o 
   4  11   7       10.29       32.81     33.41 o 
   5  11   7     1586.65     1656.80    235.42 o 
 -10  12   7      547.15      450.27     74.17 o 
  -9  12   7      105.77       95.64     41.96 o 
  -8  12   7      488.50      566.16     64.75 o 
  -7  12   7     1009.45     1084.17     96.60 o 
  -6  12   7      292.89      279.65     72.56 o 
  -5  12   7      144.52      174.10     44.27 o 
  -4  12   7      423.98      330.60     58.63 o 
  -3  12   7      767.21      738.48     87.08 o 
  -2  12   7     2209.77     2228.34    174.96 o 
  -1  12   7       35.73       22.67     23.87 o 
   0  12   7      216.99      216.36     56.35 o 
   1  12   7     2981.70     3123.34    233.97 o 
   2  12   7      270.50      402.67     81.77 o 
   3  12   7       41.91       69.58     26.66 o 
   4  12   7       25.56       12.34     34.97 o 
   5  12   7      133.99      178.49     45.93 o 
  -9  13   7        2.37       90.83     64.53 o 
  -8  13   7      351.97      245.65     60.29 o 
  -7  13   7     1163.77     1260.33    126.24 o 
  -6  13   7        3.29       93.34     56.55 o 
  -5  13   7     1072.90     1415.79    234.05 o 
  -4  13   7      976.31      926.99     99.78 o 
  -3  13   7     2481.55     2461.35    145.11 o 
  -2  13   7      350.68      270.05     41.80 o 
  -1  13   7        0.80       37.06     24.65 o 
   0  13   7       17.93       33.72     44.80 o 
   1  13   7      329.02      280.20     58.70 o 
   2  13   7      970.39      876.27    103.10 o 
   3  13   7      875.61      830.17     95.84 o 
   4  13   7      220.95      141.98     56.04 o 
   5  13   7      225.89      196.36     55.14 o 
  -9  14   7      433.10      356.63     88.64 o 
  -8  14   7        0.21      105.80     70.22 o 
  -7  14   7      434.06      517.76     71.32 o 
  -6  14   7      314.83      336.76     64.29 o 
  -5  14   7      529.59      552.98     78.57 o 
  -4  14   7      469.99      419.40     81.96 o 
  -3  14   7     3424.23     3471.13    252.72 o 
  -2  14   7       45.40       54.81     23.27 o 
  -1  14   7     1267.18     1056.69    113.56 o 
   0  14   7        0.20       63.96     32.19 o 
   1  14   7      790.11      876.48    120.22 o 
   2  14   7      136.49      142.81     41.68 o 
   3  14   7       30.67      148.03     32.54 o 
   4  14   7       16.24      799.83    426.86 o 
  -9  15   7      101.40      178.25     35.56 o 
  -8  15   7       88.54       48.57     38.93 o 
  -7  15   7      211.32      221.19     68.94 o 
  -6  15   7       11.85       63.13     33.17 o 
  -5  15   7      780.33      934.75    110.60 o 
  -4  15   7       17.43       64.91     51.60 o 
  -3  15   7     1042.14      991.42    104.97 o 
  -2  15   7       10.47       44.62     28.82 o 
  -1  15   7      910.37      679.04    101.35 o 
   0  15   7      152.80      225.93     63.13 o 
   1  15   7       44.47       75.99     30.87 o 
   2  15   7       30.15      100.29     61.64 o 
   3  15   7      279.61      256.33     52.43 o 
   4  15   7       12.12       47.27     49.50 o 
  -8  16   7     1109.43     1051.45    137.31 o 
  -7  16   7       62.01      185.23     58.53 o 
  -6  16   7      209.41      213.63     53.44 o 
  -5  16   7       27.44       57.30     46.55 o 
  -4  16   7     1060.28      884.32    179.58 o 
  -3  16   7      510.81      345.51     46.80 o 
  -2  16   7      359.85      431.39     67.72 o 
  -1  16   7     2021.95     1896.51    211.83 o 
   0  16   7       13.57       48.98     29.93 o 
   1  16   7      172.55      157.54     53.67 o 
   2  16   7       15.24      100.08     39.89 o 
   3  16   7      165.18      116.16     37.94 o 
  -8  17   7      327.09      270.73     71.58 o 
  -7  17   7      156.96      165.86     50.89 o 
  -6  17   7      671.96      568.54     93.96 o 
  -5  17   7     1599.20     1913.16    199.09 o 
  -4  17   7      292.16      209.67     44.30 o 
  -3  17   7     3182.81     2944.40    157.95 o 
  -2  17   7      348.49      226.05     60.07 o 
  -1  17   7     2972.40     2766.69    270.50 o 
   0  17   7      990.77     1002.39    153.78 o 
   1  17   7      460.49      667.81    243.40 o 
   2  17   7     2698.48     2406.63    318.49 o 
   3  17   7      225.02      195.48     52.86 o 
  -7  18   7      209.32      233.74     42.83 o 
  -6  18   7      306.57      334.14     72.97 o 
  -5  18   7     1657.49     1703.68    233.39 o 
  -4  18   7     1661.57     1551.14    233.01 o 
  -3  18   7      314.59      319.13     62.86 o 
  -2  18   7     4624.74     5261.69    497.57 o 
  -1  18   7     1544.60     1675.85    161.45 o 
   0  18   7       66.85       99.70     38.89 o 
   1  18   7     2630.81     2321.69    280.89 o 
   2  18   7       97.97      112.84     49.46 o 
  -6  19   7     1680.94     1400.51    164.62 o 
  -5  19   7      563.90      491.98     85.90 o 
  -4  19   7       92.15      141.11     49.84 o 
  -3  19   7     2668.38     2539.50    497.49 o 
  -2  19   7      196.02      213.40     81.82 o 
  -1  19   7     1377.47     1305.92    161.22 o 
   0  19   7      825.13      739.22    129.03 o 
   1  19   7       83.62      179.96     53.96 o 
  -5  20   7       21.83      148.94     73.85 o 
  -4  20   7      298.91      408.35     73.08 o 
  -3  20   7      523.08      631.89    144.64 o 
  -2  20   7     2186.15     2450.07    332.29 o 
  -1  20   7        3.88      -10.36     61.56 o 
   0  20   7      126.67      154.25     47.56 o 
  -3  21   7       65.85      159.80     71.90 o 
  -2  21   7       14.95       16.76     48.37 o 
  -1  21   7       58.64      171.10     60.40 o 
 -12   0   8     1202.58     1164.48    187.67 o 
 -11   0   8     3301.98     2483.66    448.72 o 
 -10   0   8      286.61      293.22     55.46 o 
  -9   0   8      787.24      986.93    109.57 o 
  -8   0   8     1508.81     1880.34    133.45 o 
  -7   0   8     9327.67     9764.80    336.98 o 
  -6   0   8      237.06      225.38     39.33 o 
  -5   0   8     9329.79     9307.52    155.90 o 
  -4   0   8    14124.58    13639.47    304.97 o 
  -3   0   8    11000.84    11613.82    234.47 o 
  -2   0   8    15459.51    15665.90    310.97 o 
  -1   0   8     4931.95     4734.05    130.14 o 
   0   0   8     1870.19     2210.51    348.16 o 
   1   0   8    19098.63    20825.47    833.67 o 
   2   0   8      277.83      351.96     93.62 o 
   3   0   8     4920.20     5895.52    212.94 o 
   4   0   8       23.62       46.42     46.28 o 
   5   0   8     1512.29     1531.25    282.71 o 
   6   0   8      202.43      272.41     55.63 o 
 -12   1   8       33.63       86.41     41.32 o 
 -11   1   8     1372.02     1197.30    145.12 o 
 -10   1   8       58.70      125.55     31.05 o 
  -9   1   8        2.01       36.74     26.59 o 
  -8   1   8     2408.62     2456.14    180.79 o 
  -7   1   8     7667.92     7764.38    174.49 o 
  -6   1   8     1560.82     1430.13     86.90 o 
  -5   1   8      347.60      345.23     30.13 o 
  -4   1   8      746.64      665.05     46.02 o 
  -3   1   8    31374.70    29509.21    822.34 o 
  -2   1   8      286.95      330.11     31.80 o 
  -1   1   8     4133.60     4124.15    149.31 o 
   0   1   8    10440.83    11147.64    303.77 o 
   1   1   8     2622.55     2809.63    199.61 o 
   2   1   8     2234.13     2461.33    131.01 o 
   3   1   8      406.45      419.88     67.18 o 
   4   1   8      334.84      325.25     45.44 o 
   5   1   8     3160.95     3122.71    229.15 o 
   6   1   8       20.38      139.08     39.19 o 
 -12   2   8       37.30       28.53     50.16 o 
 -11   2   8     2265.40     1769.93    216.67 o 
 -10   2   8      178.71      157.99     36.67 o 
  -9   2   8      102.08      118.00     28.46 o 
  -8   2   8     1618.73     1700.99    156.06 o 
  -7   2   8     1670.43     1696.39    102.67 o 
  -6   2   8      615.13      552.47     59.67 o 
  -5   2   8       16.07       53.77     12.47 o 
  -4   2   8     5782.86     5709.96     75.52 o 
  -3   2   8     5656.63     4944.99    258.91 o 
  -2   2   8     1686.32     1620.24     69.75 o 
  -1   2   8        4.12       18.41     21.28 o 
   0   2   8       79.42      106.43     30.12 o 
   1   2   8     3417.16     3865.91    164.22 o 
   2   2   8      702.05      606.84     73.70 o 
   3   2   8      279.06      298.70     53.45 o 
   4   2   8      525.11      481.81     49.62 o 
   5   2   8      260.59      225.51     41.47 o 
   6   2   8        1.57       63.19     47.70 o 
 -11   3   8        0.23       59.03     39.63 o 
 -10   3   8      585.86      632.12     63.93 o 
  -9   3   8      879.16     1037.50     78.24 o 
  -8   3   8      607.71      542.41     65.42 o 
  -7   3   8     2201.24     2375.98    109.97 o 
  -6   3   8      670.25      619.60     64.35 o 
  -5   3   8      532.23      692.30     54.90 o 
  -4   3   8     1754.98     1709.33     71.20 o 
  -3   3   8      232.43      285.27     30.24 o 
  -2   3   8       90.42      126.44     20.47 o 
  -1   3   8       44.58       46.74     21.49 o 
   0   3   8      170.09      141.35     24.68 o 
   1   3   8       71.55       99.34     28.84 o 
   2   3   8      873.50      956.27     98.04 o 
   3   3   8     1480.47     1562.36    140.31 o 
   4   3   8        0.72       94.13     24.65 o 
   5   3   8      128.94      116.29     60.80 o 
   6   3   8       15.13       48.30     42.48 o 
 -11   4   8        0.55      -66.23     53.43 o 
 -10   4   8      408.45      390.64     44.67 o 
  -9   4   8     1344.43     1495.95     97.98 o 
  -8   4   8      227.11      176.47     27.99 o 
  -7   4   8      178.96      225.14     28.79 o 
  -6   4   8       76.25      123.74     20.31 o 
  -5   4   8      986.78     1120.86     78.74 o 
  -4   4   8      317.77      390.12     27.98 o 
  -3   4   8      347.82      406.91     30.86 o 
  -2   4   8      668.35      789.68     57.85 o 
  -1   4   8     2537.84     2466.53    137.83 o 
   0   4   8        3.11       10.22     16.70 o 
   1   4   8      578.33      696.42     81.23 o 
   2   4   8      104.87      144.05     29.79 o 
   3   4   8       47.32       68.39     27.73 o 
   4   4   8      833.55      855.22     94.99 o 
   5   4   8       48.06       47.11     36.40 o 
   6   4   8      158.38      203.11     59.52 o 
 -11   5   8      165.87      194.36     65.62 o 
 -10   5   8      149.43      199.80     32.86 o 
  -9   5   8      121.66      194.70     31.77 o 
  -8   5   8      192.40      171.11     28.42 o 
  -7   5   8      151.36      183.36     34.19 o 
  -6   5   8       60.28      104.81     19.83 o 
  -5   5   8      358.04      425.17     56.51 o 
  -4   5   8       94.67       79.06     17.98 o 
  -3   5   8       24.01       36.97     11.15 o 
  -2   5   8     1003.93     1246.29     73.24 o 
  -1   5   8     2171.55     1922.05    110.83 o 
   0   5   8       81.64       79.93     45.91 o 
   1   5   8      748.97      861.38     78.66 o 
   2   5   8        6.29       42.71     18.03 o 
   3   5   8       12.71       69.47     23.09 o 
   4   5   8       46.70       76.38     56.04 o 
   5   5   8       82.47       82.14     26.37 o 
   6   5   8       30.24       80.32     43.83 o 
 -11   6   8     1639.20     1424.91    164.57 o 
 -10   6   8      264.42      198.13     37.59 o 
  -9   6   8      314.39      347.58     48.74 o 
  -8   6   8      263.58      269.14     41.28 o 
  -7   6   8     3070.83     3134.97    125.53 o 
  -6   6   8      505.70      430.10     65.59 o 
  -5   6   8        2.11       39.89     21.86 o 
  -4   6   8      954.34     1000.07     66.91 o 
  -3   6   8     1568.45     1465.30     75.69 o 
  -2   6   8      308.17      263.68     32.54 o 
  -1   6   8      309.19      351.50     74.32 o 
   0   6   8      270.86      332.42     67.03 o 
   1   6   8      980.81      931.19     99.55 o 
   2   6   8       15.94       15.63     17.93 o 
   3   6   8       81.83      121.58     26.76 o 
   4   6   8      774.52      632.33     71.84 o 
   5   6   8      143.56      116.12     50.79 o 
 -11   7   8     2006.99     1640.29    191.60 o 
 -10   7   8        6.40       61.36     56.25 o 
  -9   7   8      120.89      124.32     26.75 o 
  -8   7   8     3665.86     3549.61    158.53 o 
  -7   7   8      382.33      379.22     56.69 o 
  -6   7   8      430.71      386.99     64.84 o 
  -5   7   8      670.27      752.96     80.47 o 
  -4   7   8      378.75      380.72     47.47 o 
  -3   7   8     4789.56     4209.10     97.98 o 
  -2   7   8     1196.82     1255.95    112.51 o 
  -1   7   8     1117.34     1341.76    134.94 o 
   0   7   8     3605.44     3637.27    155.48 o 
   1   7   8      411.98      503.52     81.84 o 
   2   7   8     2978.83     2848.36    206.75 o 
   3   7   8      353.49      355.20     58.20 o 
   4   7   8        1.27       86.63     27.99 o 
   5   7   8     1452.92     1263.00    152.64 o 
 -11   8   8     1048.52      810.55    125.20 o 
 -10   8   8      850.40      808.23     86.32 o 
  -9   8   8       11.53        1.38     29.15 o 
  -8   8   8      155.65      172.75     40.16 o 
  -7   8   8     5739.54     6066.44    218.74 o 
  -6   8   8       72.10      106.32     25.51 o 
  -5   8   8     2154.26     2068.73    168.09 o 
  -4   8   8     9150.60     9316.24    241.61 o 
  -3   8   8     2098.28     2030.31    105.11 o 
  -2   8   8     2739.64     2678.17    127.01 o 
  -1   8   8      267.08      221.72     44.51 o 
   0   8   8       14.57       42.93     33.96 o 
   1   8   8    11954.68    12882.49    703.25 o 
   2   8   8      397.03      337.55     80.93 o 
   3   8   8     1122.32     1158.02    105.40 o 
   4   8   8     2841.87     2419.00    285.45 o 
   5   8   8      425.61      491.88     76.65 o 
 -11   9   8     1118.21      978.87    119.30 o 
 -10   9   8       11.27       78.83     38.00 o 
  -9   9   8       78.63       61.75     29.84 o 
  -8   9   8     2086.15     2023.96    141.36 o 
  -7   9   8     1798.54     1904.93    143.12 o 
  -6   9   8     1718.60     1783.54    146.54 o 
  -5   9   8      624.75      728.17     84.40 o 
  -4   9   8       78.25       67.85     30.68 o 
  -3   9   8    12035.88    11604.63    276.33 o 
  -2   9   8       78.00       46.63     32.96 o 
  -1   9   8     1482.91     1440.43    145.90 o 
   0   9   8     6469.73     6808.99    229.22 o 
   1   9   8      823.72      941.31    145.51 o 
   2   9   8      820.10      800.43     79.24 o 
   3   9   8       28.45       97.25     34.12 o 
   4   9   8        9.30      142.23     45.24 o 
   5   9   8     1614.18     1360.55    148.09 o 
 -10  10   8      454.30      449.74     64.37 o 
  -9  10   8      192.15      226.89     42.62 o 
  -8  10   8      685.77      583.93     59.73 o 
  -7  10   8        3.89       37.37     28.52 o 
  -6  10   8      172.35      120.04     45.79 o 
  -5  10   8        5.91       26.22     42.35 o 
  -4  10   8     3844.55     3921.45    216.35 o 
  -3  10   8     4495.44     4862.68    192.33 o 
  -2  10   8      416.43      425.55     59.50 o 
  -1  10   8       11.99      127.23     30.95 o 
   0  10   8       26.64       58.37     25.44 o 
   1  10   8      613.88      711.52    106.52 o 
   2  10   8        7.81       20.41     43.97 o 
   3  10   8        3.12       50.29     25.68 o 
   4  10   8       70.18       94.29     37.87 o 
   5  10   8      398.63      340.52     44.16 o 
 -10  11   8      178.91      221.20     60.80 o 
  -9  11   8     1064.91     1074.96    131.27 o 
  -8  11   8        8.26        6.18     33.91 o 
  -7  11   8     5604.86     6328.25    166.56 o 
  -6  11   8      458.31      482.94     87.22 o 
  -5  11   8      564.97      534.77    103.35 o 
  -4  11   8      465.67      442.02     87.23 o 
  -3  11   8     1391.05     1402.07    131.08 o 
  -2  11   8      335.65      210.16     35.19 o 
  -1  11   8       68.44      104.85     41.85 o 
   0  11   8        2.41       35.04     22.95 o 
   1  11   8      569.70      609.65     83.26 o 
   2  11   8      144.37      194.67     56.30 o 
   3  11   8     2630.04     2528.14    226.74 o 
   4  11   8       64.33       81.21     36.62 o 
 -10  12   8     1776.48     1407.88    187.55 o 
  -9  12   8      574.28      478.20     66.65 o 
  -8  12   8      304.31      331.76     58.95 o 
  -7  12   8      930.11     1053.11    107.50 o 
  -6  12   8      327.39      379.70     66.53 o 
  -5  12   8      490.71      471.30     97.38 o 
  -4  12   8        1.70       51.80     54.94 o 
  -3  12   8        0.06       21.20     27.45 o 
  -2  12   8       66.25       34.21     24.48 o 
  -1  12   8      634.78      745.17    118.61 o 
   0  12   8      741.61      771.18     75.55 o 
   1  12   8        2.02      109.62     44.42 o 
   2  12   8     1826.99     1691.83    194.29 o 
   3  12   8        2.24       37.77     30.42 o 
   4  12   8       23.63       83.13     42.02 o 
 -10  13   8      804.73      768.52    105.67 o 
  -9  13   8       13.92       87.36     52.94 o 
  -8  13   8       85.74       80.79     37.12 o 
  -7  13   8      453.47      378.34     65.86 o 
  -6  13   8     1677.26     1661.57    138.87 o 
  -5  13   8     1331.32     1484.14    142.06 o 
  -4  13   8       59.28       20.93     16.45 o 
  -3  13   8       35.12       44.48     25.07 o 
  -2  13   8      306.91      230.13     58.29 o 
  -1  13   8     3981.27     4104.53    316.57 o 
   0  13   8      203.20      157.96     46.22 o 
   1  13   8      197.88      340.68     59.23 o 
   2  13   8       24.42      104.73     39.63 o 
   3  13   8      868.92      843.88    109.31 o 
   4  13   8      293.39      486.78    165.44 o 
  -9  14   8      919.86      757.32    120.86 o 
  -8  14   8        3.60       62.49     44.22 o 
  -7  14   8      611.14      788.77    120.83 o 
  -6  14   8       39.14      131.92     56.31 o 
  -5  14   8        8.23       29.49     54.01 o 
  -4  14   8       15.35       20.86     22.78 o 
  -3  14   8     1398.44     1154.98    137.10 o 
  -2  14   8       83.47      138.77     33.40 o 
  -1  14   8     1021.54     1276.58    134.55 o 
   0  14   8     1168.36     1352.27    140.06 o 
   1  14   8       68.06       91.73     38.32 o 
   2  14   8      544.37      476.12     65.45 o 
   3  14   8       71.65       80.36     33.61 o 
  -9  15   8       95.28      102.67     54.68 o 
  -8  15   8     1076.64      960.85    138.07 o 
  -7  15   8      506.90      532.56     88.19 o 
  -6  15   8     1098.16     1078.47    116.98 o 
  -5  15   8      438.10      532.82     75.06 o 
  -4  15   8        6.41       58.26     29.18 o 
  -3  15   8     2077.78     1783.27    141.84 o 
  -2  15   8        4.14       87.07     39.51 o 
  -1  15   8       31.01      136.09     45.10 o 
   0  15   8       34.03      104.27     35.98 o 
   1  15   8      623.89      719.69     99.13 o 
   2  15   8      308.50      343.31     51.97 o 
   3  15   8      595.74      562.17     89.86 o 
  -8  16   8       15.81      176.57     51.44 o 
  -7  16   8     1883.81     1924.65    216.31 o 
  -6  16   8      124.45       65.79     37.05 o 
  -5  16   8      506.36      511.75     68.85 o 
  -4  16   8      194.13      215.31     58.07 o 
  -3  16   8        3.81       40.53     41.69 o 
  -2  16   8     1467.56     1347.16    168.67 o 
  -1  16   8      210.74      200.21     49.77 o 
   0  16   8      195.58      256.74     56.25 o 
   1  16   8     1805.23     1748.48    232.57 o 
   2  16   8      175.36      177.70     70.38 o 
   3  16   8       96.72      106.36     33.53 o 
  -8  17   8      724.45      573.30    132.10 o 
  -7  17   8        8.44       -7.67     45.49 o 
  -6  17   8      404.67      432.26     66.55 o 
  -5  17   8        2.95      -24.15     42.97 o 
  -4  17   8       57.76      113.76     71.86 o 
  -3  17   8      733.49      614.10    123.51 o 
  -2  17   8       34.39       51.19     44.54 o 
  -1  17   8      753.46      688.72    148.70 o 
   0  17   8      559.95      537.09    135.27 o 
   1  17   8      501.73      422.99     65.36 o 
   2  17   8      448.39      360.49     62.32 o 
  -7  18   8       49.40      110.14     40.01 o 
  -6  18   8       87.24      115.94     41.50 o 
  -5  18   8       17.70       67.14     39.13 o 
  -4  18   8      243.61      210.95     77.52 o 
  -3  18   8       73.63       81.27     47.83 o 
  -2  18   8       11.69      123.28     61.51 o 
  -1  18   8      698.59      544.58     89.42 o 
   0  18   8      175.30      202.06     59.74 o 
   1  18   8       22.82       67.32     29.11 o 
  -6  19   8      177.37      193.88     50.62 o 
  -5  19   8      944.06      884.20    144.04 o 
  -4  19   8      195.63      309.98    100.55 o 
  -3  19   8      558.65      436.53     84.79 o 
  -2  19   8       19.84      169.84     77.91 o 
  -1  19   8      387.26      368.09     80.22 o 
   0  19   8        0.62      156.47     51.60 o 
  -5  20   8      148.86       91.91     96.17 o 
  -4  20   8       17.32      -10.82     50.67 o 
  -3  20   8        0.14       61.67    106.43 o 
  -2  20   8     1393.97     1532.22    243.98 o 
  -1  20   8      513.90      418.64    137.28 o 
 -12   1   9       12.34       36.44     43.87 o 
 -11   1   9      188.05      285.81     88.07 o 
 -10   1   9      235.10      215.83     33.25 o 
  -9   1   9      784.85      907.81     64.49 o 
  -8   1   9      699.34      743.94     88.77 o 
  -7   1   9       44.51       80.29     22.11 o 
  -6   1   9     1092.75      978.20     62.96 o 
  -5   1   9      517.42      478.28     53.27 o 
  -4   1   9      239.59      220.93     21.41 o 
  -3   1   9     1607.65     1465.47     82.82 o 
  -2   1   9       50.60       52.15     18.27 o 
  -1   1   9      471.81      373.37     45.80 o 
   0   1   9     2803.46     3136.76    138.88 o 
   1   1   9       50.50       72.85     23.36 o 
   2   1   9      482.08      454.72     76.80 o 
   3   1   9     1066.95     1162.33    103.70 o 
   4   1   9      282.81      246.28     42.98 o 
   5   1   9      157.45      207.37     82.05 o 
 -12   2   9      789.70      745.57    153.75 o 
 -11   2   9      382.42      317.17     52.23 o 
 -10   2   9      172.46      161.63     30.22 o 
  -9   2   9      962.37      982.74     72.51 o 
  -8   2   9      134.35      184.56     27.31 o 
  -7   2   9     3784.81     3736.31    102.09 o 
  -6   2   9       13.93       66.44     16.24 o 
  -5   2   9     4885.44     4650.23    125.11 o 
  -4   2   9     3073.64     2845.20     88.30 o 
  -3   2   9     1099.90      964.43     65.09 o 
  -2   2   9     1409.71     1425.49    136.65 o 
  -1   2   9        8.40       55.28     21.19 o 
   0   2   9       18.89       92.34     24.86 o 
   1   2   9     2674.82     2861.08    121.10 o 
   2   2   9     1003.27      955.18    133.30 o 
   3   2   9      123.18       95.41     28.43 o 
   4   2   9     1279.36     1368.46    113.75 o 
   5   2   9     1195.00      941.30    112.94 o 
 -12   3   9     1022.68     1007.46    177.51 o 
 -11   3   9     1159.02     1092.36    122.71 o 
 -10   3   9      110.08      117.08     27.71 o 
  -9   3   9     2490.07     2706.51    124.53 o 
  -8   3   9     1130.64     1102.70    117.52 o 
  -7   3   9      568.00      618.74     61.24 o 
  -6   3   9       82.31       81.31     17.78 o 
  -5   3   9     1319.75     1321.98     84.26 o 
  -4   3   9     5074.01     5486.92     98.96 o 
  -3   3   9      925.94      899.10     67.61 o 
  -2   3   9      177.04      195.58     31.60 o 
  -1   3   9      540.49      496.21     71.46 o 
   0   3   9     1262.66      998.85    118.99 o 
   1   3   9     1573.91     1726.62    154.70 o 
   2   3   9       89.98       91.54     23.31 o 
   3   3   9     2007.61     2308.99    119.33 o 
   4   3   9     1250.69     1246.91    101.25 o 
   5   3   9     1075.13      867.85    148.52 o 
 -11   4   9      225.47      275.85     48.33 o 
 -10   4   9        6.10       48.95     25.48 o 
  -9   4   9     1141.04     1256.07     96.88 o 
  -8   4   9     1319.39     1435.53    100.41 o 
  -7   4   9     3793.24     3718.34    108.27 o 
  -6   4   9       83.90      105.96     21.83 o 
  -5   4   9        0.98       23.59     15.23 o 
  -4   4   9     3425.96     3729.08     81.76 o 
  -3   4   9     1241.86     1199.48     75.87 o 
  -2   4   9     1952.52     1987.40    100.22 o 
  -1   4   9      177.18      175.06     32.34 o 
   0   4   9     5693.22     5633.64    249.77 o 
   1   4   9      784.53      779.95    103.52 o 
   2   4   9      128.45      126.03     33.19 o 
   3   4   9       38.70       38.58     20.14 o 
   4   4   9     1161.89     1092.28     96.12 o 
   5   4   9     2136.52     2154.94    291.18 o 
 -11   5   9     1240.59     1079.19    156.76 o 
 -10   5   9        6.92       80.20     30.06 o 
  -9   5   9     1789.75     1976.73     76.54 o 
  -8   5   9     2724.38     2531.90    148.64 o 
  -7   5   9     1238.87     1461.45    142.67 o 
  -6   5   9     1026.38      966.46     87.63 o 
  -5   5   9       72.11       68.26     18.51 o 
  -4   5   9     3107.33     3051.09    112.62 o 
  -3   5   9      106.19      121.61     21.28 o 
  -2   5   9      227.28      306.23     36.26 o 
  -1   5   9       12.54       23.49     16.66 o 
   0   5   9     1170.58      992.84    140.89 o 
   1   5   9     5088.80     5428.91    210.67 o 
   2   5   9      402.59      350.76     49.25 o 
   3   5   9      377.53      335.21     50.56 o 
   4   5   9      569.32      550.45     76.91 o 
   5   5   9     1337.74     1030.58    146.47 o 
 -11   6   9        1.12       75.60     31.97 o 
 -10   6   9     1709.99     1558.39    145.33 o 
  -9   6   9      182.77      140.08     31.04 o 
  -8   6   9       14.49       90.15     22.65 o 
  -7   6   9      917.53     1070.84    134.88 o 
  -6   6   9     2446.53     3270.95    176.09 o 
  -5   6   9      370.90      371.91     57.56 o 
  -4   6   9     8642.75     9372.04    190.32 o 
  -3   6   9      352.16      377.40     39.86 o 
  -2   6   9      209.24      210.48     33.73 o 
  -1   6   9      798.95      825.18     98.35 o 
   0   6   9     3950.92     4653.68    268.41 o 
   1   6   9      358.44      372.81     72.21 o 
   2   6   9       11.87       54.79     23.69 o 
   3   6   9       43.91      128.74     37.81 o 
   4   6   9     3028.61     3238.07    193.21 o 
   5   6   9      681.90      677.35    111.66 o 
 -11   7   9      211.37      227.35     49.61 o 
 -10   7   9      142.64      116.97     31.36 o 
  -9   7   9     1608.23     1710.46    119.66 o 
  -8   7   9     3524.69     3517.79    181.86 o 
  -7   7   9      208.40      272.08     44.28 o 
  -6   7   9     2113.87     2192.42    159.49 o 
  -5   7   9      511.44      494.82     76.70 o 
  -4   7   9     2640.57     2833.99     86.12 o 
  -3   7   9        8.15       25.74     13.48 o 
  -2   7   9       46.53       57.36     32.85 o 
  -1   7   9       67.87       60.26     27.86 o 
   0   7   9     2710.17     2965.48    220.37 o 
   1   7   9     1438.91     1647.54    117.40 o 
   2   7   9       49.92       35.60     27.00 o 
   3   7   9      329.77      299.17     42.73 o 
   4   7   9      136.38      117.98     39.55 o 
   5   7   9       70.36      258.75     59.02 o 
 -11   8   9        7.93       87.53     37.17 o 
 -10   8   9      304.97      318.29     43.16 o 
  -9   8   9        2.29       97.72     31.68 o 
  -8   8   9      775.33      734.98     76.38 o 
  -7   8   9      178.66      215.89     50.54 o 
  -6   8   9     3189.25     3619.47    218.23 o 
  -5   8   9     2187.61     2309.36    161.10 o 
  -4   8   9      777.06      808.69     88.44 o 
  -3   8   9        7.00       50.40     28.73 o 
  -2   8   9      604.96      645.36     80.76 o 
  -1   8   9      743.94      831.57    113.89 o 
   0   8   9      353.33      379.48     66.90 o 
   1   8   9      278.28      266.83     58.06 o 
   2   8   9      123.71      112.10     47.00 o 
   3   8   9       22.70       54.38     39.63 o 
   4   8   9      505.57      494.34     64.73 o 
   5   8   9      110.54      130.58     51.22 o 
 -11   9   9      289.82      279.34     41.99 o 
 -10   9   9       92.79      113.02     29.81 o 
  -9   9   9      371.78      351.23     50.69 o 
  -8   9   9      316.80      292.61     50.18 o 
  -7   9   9      729.15     1015.55     77.58 o 
  -6   9   9      993.79     1116.92    139.23 o 
  -5   9   9      887.83     1038.52    138.12 o 
  -4   9   9      793.38      597.70     97.97 o 
  -3   9   9     8004.25     7704.90    207.87 o 
  -2   9   9     1853.23     2014.10    162.85 o 
  -1   9   9      361.92      328.07     82.11 o 
   0   9   9     2540.75     2694.26    177.35 o 
   1   9   9       38.70       42.99     52.51 o 
   2   9   9     1833.07     1712.72    122.85 o 
   3   9   9       22.59       33.48     37.78 o 
   4   9   9        0.03       56.88     47.55 o 
 -10  10   9      528.04      511.11     63.00 o 
  -9  10   9      102.00      131.39     32.64 o 
  -8  10   9     1590.22     1550.52    105.91 o 
  -7  10   9     2095.42     2277.50    157.89 o 
  -6  10   9      572.19      641.78     92.82 o 
  -5  10   9        4.12       91.77     38.23 o 
  -4  10   9     6503.54     7386.24    318.71 o 
  -3  10   9      175.83      205.59     41.67 o 
  -2  10   9     4935.11     5120.19    278.50 o 
  -1  10   9     2183.11     2217.91    169.17 o 
   0  10   9        2.01       64.91     43.58 o 
   1  10   9     6695.74     7976.70    237.20 o 
   2  10   9       88.65       92.97     39.70 o 
   3  10   9      444.09      389.05     70.00 o 
   4  10   9      862.33      741.80    103.47 o 
 -10  11   9        4.58      115.12     43.27 o 
  -9  11   9       38.58      241.61     51.23 o 
  -8  11   9     1631.60     1589.17    154.25 o 
  -7  11   9      796.62      859.39     94.14 o 
  -6  11   9       42.86        4.15     19.96 o 
  -5  11   9      744.56      817.07    127.20 o 
  -4  11   9     1684.55     2081.23    165.67 o 
  -3  11   9     7690.38     7536.76    367.63 o 
  -2  11   9        6.17       29.40     22.29 o 
  -1  11   9      324.59      434.94     84.83 o 
   0  11   9     2420.87     2314.18    177.09 o 
   1  11   9        8.65       50.32     31.11 o 
   2  11   9     1212.91     1225.79    134.09 o 
   3  11   9      405.67      347.54     54.84 o 
   4  11   9      285.22      292.33     71.26 o 
 -10  12   9        9.84      174.24     48.91 o 
  -9  12   9      309.68      312.73     48.16 o 
  -8  12   9     2151.90     2009.65    163.16 o 
  -7  12   9     2699.15     2946.20    134.80 o 
  -6  12   9        9.06       93.37     67.63 o 
  -5  12   9       21.92      105.30     43.42 o 
  -4  12   9      420.67      494.99     79.76 o 
  -3  12   9     1404.34     1174.12    106.24 o 
  -2  12   9       12.89       75.61     31.35 o 
  -1  12   9       15.97       52.23     32.39 o 
   0  12   9     2053.70     2111.65    135.79 o 
   1  12   9     3591.06     3968.68    145.55 o 
   2  12   9      146.13       99.08     40.39 o 
   3  12   9       11.10       52.09     27.62 o 
 -10  13   9        3.00      -13.63     42.24 o 
  -9  13   9       28.16       79.56     32.42 o 
  -8  13   9     1085.43     1076.60    106.74 o 
  -7  13   9      663.96      716.01    115.46 o 
  -6  13   9      637.49      670.31     84.53 o 
  -5  13   9      577.13      636.55     94.63 o 
  -4  13   9     1443.50     1033.70    236.35 o 
  -3  13   9      157.76      180.76     78.14 o 
  -2  13   9       73.11      100.58     33.98 o 
  -1  13   9        1.85       23.56     34.20 o 
   0  13   9      242.67      178.38     57.18 o 
   1  13   9      713.36      673.93     84.58 o 
   2  13   9        3.13       57.05     51.77 o 
   3  13   9        1.48       46.43     51.19 o 
  -9  14   9       58.01       95.63     35.40 o 
  -8  14   9       50.80       71.05     52.94 o 
  -7  14   9     1512.09     1617.77    207.55 o 
  -6  14   9      719.23      675.17     86.15 o 
  -5  14   9        7.94       51.71     37.93 o 
  -4  14   9     2312.08     2965.87    415.99 o 
  -3  14   9      469.04      322.16     60.39 o 
  -2  14   9      136.80      135.66     77.19 o 
  -1  14   9       38.33       47.92     37.42 o 
   0  14   9     1511.48     1625.35    162.38 o 
   1  14   9      189.51      135.82     47.16 o 
   2  14   9      171.50      182.43     45.33 o 
   3  14   9      114.66      179.76     42.60 o 
  -9  15   9      437.25      410.23     73.92 o 
  -8  15   9      884.12      614.12    111.54 o 
  -7  15   9        6.79       53.16     33.12 o 
  -6  15   9     2039.65     2121.02    238.33 o 
  -5  15   9      224.00      174.61     48.97 o 
  -4  15   9      341.15      308.70     70.82 o 
  -3  15   9       60.34      107.81     57.53 o 
  -2  15   9       96.93       77.52     36.87 o 
  -1  15   9        8.65       49.72     31.77 o 
   0  15   9      759.02      722.95    100.31 o 
   1  15   9     1636.89     1422.41    144.43 o 
   2  15   9       39.64       44.58     72.76 o 
  -8  16   9       45.84       93.50     39.35 o 
  -7  16   9      289.89      236.40     53.22 o 
  -6  16   9     1997.21     2005.31    310.84 o 
  -5  16   9      243.68      284.11     64.95 o 
  -4  16   9       46.68       66.00     59.07 o 
  -3  16   9       47.09       53.73    104.01 o 
  -2  16   9        8.17       40.52     43.06 o 
  -1  16   9      183.92      205.58     50.69 o 
   0  16   9       36.40       81.44     56.30 o 
   1  16   9      487.63      469.45     61.18 o 
   2  16   9       39.35       32.20     65.96 o 
  -7  17   9      244.57      304.84     59.21 o 
  -6  17   9     1243.11     1288.84    235.03 o 
  -5  17   9     2660.64     2384.03    273.96 o 
  -4  17   9        5.58      102.59    109.14 o 
  -3  17   9     1697.98     1810.28    183.45 o 
  -2  17   9     1344.62     1582.68    154.91 o 
  -1  17   9      445.32      397.29     62.66 o 
   0  17   9      321.35      357.76     59.65 o 
   1  17   9       24.55       72.84     39.25 o 
  -7  18   9     2220.95     2383.45    291.63 o 
  -6  18   9     1120.90     1010.09    126.15 o 
  -5  18   9        8.84       66.97     42.80 o 
  -4  18   9     2115.69     2616.68    337.10 o 
  -3  18   9       65.78       77.17     66.39 o 
  -2  18   9     1965.30     1886.75    208.57 o 
  -1  18   9     1600.21     1475.27    285.70 o 
   0  18   9       86.41      138.32     43.82 o 
  -6  19   9      360.06      338.14     90.96 o 
  -5  19   9      828.69      615.02    138.73 o 
  -4  19   9       92.77      163.51     86.59 o 
  -3  19   9     2539.07     2482.57    372.70 o 
  -2  19   9      366.20      339.56     63.28 o 
  -1  19   9      294.80      136.86    140.48 o 
  -3  20   9      176.88      154.56    173.40 o 
 -12   0  10     1745.98     1246.14    307.54 o 
 -11   0  10      130.29      191.90     47.45 o 
 -10   0  10      761.58      689.62    102.72 o 
  -9   0  10     9762.03    10425.13    614.62 o 
  -8   0  10     5547.74     5518.18    339.65 o 
  -7   0  10     3384.62     3505.02    285.62 o 
  -6   0  10     5575.14     5450.58    168.05 o 
  -5   0  10        3.15       46.08     25.86 o 
  -4   0  10    17602.68    17328.15    648.85 o 
  -3   0  10      966.43      719.37    297.37 o 
  -2   0  10     6585.47     5930.50    242.75 o 
  -1   0  10    11101.30    11057.40   1017.33 o 
   0   0  10      317.21      467.22    241.95 o 
   1   0  10     2530.69     2646.99    142.54 o 
   2   0  10      145.83      240.66     75.88 o 
   3   0  10      897.61      950.08    149.85 o 
   4   0  10     4536.82     5748.58    406.95 o 
   5   0  10      159.42      269.03    129.93 o 
 -12   1  10      431.02      349.91     93.74 o 
 -11   1  10      822.00      705.60     76.35 o 
 -10   1  10        5.03       62.00     22.75 o 
  -9   1  10      298.48      394.99     44.02 o 
  -8   1  10     6929.46     7328.11    181.82 o 
  -7   1  10     3726.55     3547.01    168.17 o 
  -6   1  10      867.43     1050.92     83.65 o 
  -5   1  10     6171.99     5885.21    147.68 o 
  -4   1  10     8573.88     9158.79    246.53 o 
  -3   1  10     6346.51     5709.43    199.54 o 
  -2   1  10       54.89      104.63     30.56 o 
  -1   1  10       55.20       78.84     23.65 o 
   0   1  10    12338.84    12179.77    439.89 o 
   1   1  10      238.21      247.39     43.50 o 
   2   1  10     3625.32     4143.36    150.78 o 
   3   1  10     1014.41      997.24     98.50 o 
   4   1  10     1229.23     1024.77    130.72 o 
   5   1  10      790.01      599.27    125.25 o 
 -12   2  10      387.59      284.54    102.92 o 
 -11   2  10      207.81      161.37     39.40 o 
 -10   2  10       34.44       63.75     32.89 o 
  -9   2  10      870.71      930.81     78.28 o 
  -8   2  10     7649.00     7536.97    234.78 o 
  -7   2  10        7.71       55.23     34.21 o 
  -6   2  10      148.92      157.70     26.84 o 
  -5   2  10      856.14      841.67     75.98 o 
  -4   2  10     5699.56     5437.89    160.70 o 
  -3   2  10      781.45      705.30     82.90 o 
  -2   2  10     1340.90     1476.33    202.14 o 
  -1   2  10     1502.37     1569.49    179.36 o 
   0   2  10     1447.80     1307.21    167.49 o 
   1   2  10      446.83      568.42     71.81 o 
   2   2  10      145.92      143.19     39.80 o 
   3   2  10      201.70      209.21     44.75 o 
   4   2  10      105.77      129.34     34.13 o 
   5   2  10       37.27      164.96     46.92 o 
 -12   3  10      866.45      788.06    147.46 o 
 -11   3  10      957.32      906.59    124.49 o 
 -10   3  10       13.44       81.04     21.28 o 
  -9   3  10     2602.36     2821.94     98.23 o 
  -8   3  10       12.43       72.48     17.94 o 
  -7   3  10      310.93      303.06     37.23 o 
  -6   3  10      308.42      331.92     46.73 o 
  -5   3  10     1307.73     1262.40     96.64 o 
  -4   3  10     3502.68     3487.08    120.91 o 
  -3   3  10       14.38       43.28     21.94 o 
  -2   3  10      537.94      724.35     81.35 o 
  -1   3  10       93.41       57.11     25.80 o 
   0   3  10      860.41      754.46     91.29 o 
   1   3  10      680.89      721.74     92.91 o 
   2   3  10      247.05      280.76     50.66 o 
   3   3  10      498.49      414.39     47.59 o 
   4   3  10      193.02      268.56     46.61 o 
 -11   4  10        7.98       82.49     33.13 o 
 -10   4  10       84.78      119.41     51.15 o 
  -9   4  10     1233.04     1334.56     94.70 o 
  -8   4  10     1674.06     1624.33    114.23 o 
  -7   4  10       12.12       56.53     12.78 o 
  -6   4  10      949.98     1016.06     99.44 o 
  -5   4  10      537.87      650.89     75.97 o 
  -4   4  10        1.02       26.90     17.03 o 
  -3   4  10      148.67      130.61     23.67 o 
  -2   4  10       58.31       61.44     21.29 o 
  -1   4  10      666.82      663.46     92.18 o 
   0   4  10      168.08      139.62     34.88 o 
   1   4  10      124.31      157.37     36.56 o 
   2   4  10     1795.59     1689.60    108.01 o 
   3   4  10      105.51      119.96     27.69 o 
   4   4  10      268.58      273.51     57.17 o 
 -11   5  10      197.74      139.61     35.53 o 
 -10   5  10      602.39      659.49     80.38 o 
  -9   5  10      338.03      314.28     62.50 o 
  -8   5  10      196.74      174.05     34.19 o 
  -7   5  10      512.47      510.47     65.33 o 
  -6   5  10      236.22      282.56     40.14 o 
  -5   5  10       27.82       80.07     25.66 o 
  -4   5  10      323.45      381.52     50.51 o 
  -3   5  10       44.81       42.57     17.08 o 
  -2   5  10      559.28      572.06     72.88 o 
  -1   5  10     1243.66     1347.42    140.50 o 
   0   5  10      691.83      612.09     98.44 o 
   1   5  10     1584.16     1455.48    165.00 o 
   2   5  10       21.12       49.16     18.76 o 
   3   5  10      371.14      274.36     47.77 o 
   4   5  10      442.61      373.78     66.02 o 
 -11   6  10      791.75      642.94    111.46 o 
 -10   6  10       21.96       47.44     34.16 o 
  -9   6  10     1765.86     1914.07    135.57 o 
  -8   6  10     2096.59     2099.13    147.50 o 
  -7   6  10      354.78      364.77     54.81 o 
  -6   6  10      666.25      849.63    100.26 o 
  -5   6  10        0.16       41.83     24.65 o 
  -4   6  10     3271.99     3144.07     89.35 o 
  -3   6  10      166.50      127.08     25.10 o 
  -2   6  10        3.67       41.78     44.67 o 
  -1   6  10     1191.21     1526.44    177.53 o 
   0   6  10     1222.33     1254.35     97.32 o 
   1   6  10       78.22       48.30     34.86 o 
   2   6  10     1389.98     1345.15    143.59 o 
   3   6  10       18.62       60.68     26.35 o 
   4   6  10       78.35      219.39     51.43 o 
 -11   7  10      640.69      637.52     91.70 o 
 -10   7  10      409.00      330.80     47.63 o 
  -9   7  10      145.84      189.97     41.13 o 
  -8   7  10     2910.23     3429.18    172.50 o 
  -7   7  10     1040.25     1026.87    139.80 o 
  -6   7  10      818.64      996.58    127.03 o 
  -5   7  10     3860.57     3652.44    156.72 o 
  -4   7  10     4544.59     4631.43    118.60 o 
  -3   7  10     4717.29     4484.25    144.18 o 
  -2   7  10      142.35      174.27     41.59 o 
  -1   7  10       29.34       62.24     33.68 o 
   0   7  10     5641.90     5773.00    218.43 o 
   1   7  10       81.62      203.10     42.09 o 
   2   7  10      139.64      226.08     44.63 o 
   3   7  10      252.38      235.24     44.96 o 
   4   7  10      939.82      760.17    135.00 o 
 -11   8  10       33.85       68.50     39.98 o 
 -10   8  10      736.78      752.26     83.61 o 
  -9   8  10     2057.42     2285.42    176.67 o 
  -8   8  10     3265.20     3193.51    186.26 o 
  -7   8  10     4448.35     4475.55    210.56 o 
  -6   8  10     1571.65     1734.59    149.37 o 
  -5   8  10       17.98      168.95     62.44 o 
  -4   8  10     7124.04     7152.33    170.79 o 
  -3   8  10      350.67      248.34     37.40 o 
  -2   8  10     2595.24     2477.56    163.81 o 
  -1   8  10     3484.21     3625.84    248.95 o 
   0   8  10     1084.57     1288.70    100.19 o 
   1   8  10     2929.58     3338.15    146.47 o 
   2   8  10       91.35       78.13     31.82 o 
   3   8  10      384.08      336.87     55.31 o 
   4   8  10     1942.85     1838.35    215.91 o 
 -11   9  10      263.32      211.15     50.43 o 
 -10   9  10      106.59       81.93     31.22 o 
  -9   9  10        9.18       59.89     33.06 o 
  -8   9  10     4916.25     5624.41    147.00 o 
  -7   9  10      861.60      836.48     70.33 o 
  -6   9  10      355.17      423.69     72.79 o 
  -5   9  10     3106.82     3015.89    176.74 o 
  -4   9  10     3240.96     3468.18    140.59 o 
  -3   9  10     3526.42     3443.80    195.21 o 
  -2   9  10       12.53       19.36     28.00 o 
  -1   9  10      439.98      675.05     97.83 o 
   0   9  10     4950.27     5409.38    299.81 o 
   1   9  10        2.71       56.09     38.23 o 
   2   9  10     1303.08     1305.39    124.17 o 
   3   9  10      194.00      149.31     50.14 o 
   4   9  10      769.98      699.40     92.96 o 
 -10  10  10      140.15      158.48     44.92 o 
  -9  10  10       10.91       83.63     42.08 o 
  -8  10  10     2104.01     2069.36    139.20 o 
  -7  10  10      413.19      401.08     73.25 o 
  -6  10  10       24.81       66.44     40.33 o 
  -5  10  10     1679.01     1679.62    132.48 o 
  -4  10  10      882.76      817.90    101.44 o 
  -3  10  10      743.85      572.73     98.63 o 
  -2  10  10     1265.18     1603.18    173.72 o 
  -1  10  10      475.01      642.72     96.31 o 
   0  10  10      766.23      831.85    114.73 o 
   1  10  10      216.86      228.80     54.98 o 
   2  10  10     1162.75     1017.58    106.43 o 
   3  10  10       23.36        6.35     43.83 o 
 -10  11  10      321.61      237.18     44.60 o 
  -9  11  10     1221.16     1291.48    113.63 o 
  -8  11  10       73.75      136.05     35.62 o 
  -7  11  10        9.92      101.96     33.54 o 
  -6  11  10      803.30      923.75     93.25 o 
  -5  11  10      297.44      272.47     61.34 o 
  -4  11  10      537.76      476.65    123.63 o 
  -3  11  10     1660.76     1753.65    108.29 o 
  -2  11  10      439.38      533.25     76.41 o 
  -1  11  10        1.82      -10.37     37.73 o 
   0  11  10       28.39       65.21     44.59 o 
   1  11  10      303.30      256.66     39.16 o 
   2  11  10       16.41       25.63     36.36 o 
   3  11  10      205.00      161.73     40.53 o 
 -10  12  10      231.60      227.81     57.76 o 
  -9  12  10      576.81      518.65     69.53 o 
  -8  12  10     1202.10     1236.47    117.45 o 
  -7  12  10     1839.87     1802.88    151.95 o 
  -6  12  10     2266.68     2717.47    144.27 o 
  -5  12  10      455.32      411.87     74.11 o 
  -4  12  10       49.04       61.01     31.48 o 
  -3  12  10      445.11      472.43     63.02 o 
  -2  12  10       38.30      112.92     37.17 o 
  -1  12  10      597.86      571.01     88.29 o 
   0  12  10        0.12      132.59     54.45 o 
   1  12  10      256.55      246.22     52.40 o 
   2  12  10     3052.91     2950.66    247.99 o 
   3  12  10      143.68       73.81     38.27 o 
  -9  13  10       10.60      120.50     33.16 o 
  -8  13  10     1534.17     1430.28    127.02 o 
  -7  13  10      389.76      416.81     69.91 o 
  -6  13  10      350.03      248.97     57.76 o 
  -5  13  10      565.39      508.14     73.93 o 
  -4  13  10       36.35       67.45     40.63 o 
  -3  13  10      747.12      770.38     95.22 o 
  -2  13  10      502.76      432.55     66.32 o 
  -1  13  10      512.03      562.59     68.29 o 
   0  13  10      282.30      251.81     52.73 o 
   1  13  10     1733.67     1951.18    209.06 o 
   2  13  10       39.61       55.05     36.30 o 
  -9  14  10      347.37      374.61     51.82 o 
  -8  14  10        9.52       79.47     42.05 o 
  -7  14  10       51.05       87.55     35.34 o 
  -6  14  10      318.06      280.58     47.78 o 
  -5  14  10      392.28      318.78     51.16 o 
  -4  14  10       81.55      160.53     58.22 o 
  -3  14  10      152.57      147.61     53.02 o 
  -2  14  10       47.80      103.13     37.95 o 
  -1  14  10      157.95      222.83     54.09 o 
   0  14  10      865.98      739.04     95.46 o 
   1  14  10      142.24      213.23     52.20 o 
   2  14  10     1275.69      908.00    141.91 o 
  -8  15  10      749.17      600.90     74.88 o 
  -7  15  10       39.19       86.54     35.74 o 
  -6  15  10      105.04      106.65     36.05 o 
  -5  15  10      171.74       98.19     43.71 o 
  -4  15  10        9.06      126.70     47.58 o 
  -3  15  10       55.56      150.45     49.99 o 
  -2  15  10      368.15      420.58     90.99 o 
  -1  15  10      374.91      469.17     73.89 o 
   0  15  10      503.75      475.24     72.64 o 
   1  15  10      494.68      541.47     92.00 o 
  -8  16  10        0.59      113.42     43.13 o 
  -7  16  10      884.53      827.63    144.50 o 
  -6  16  10      239.22      243.23     59.61 o 
  -5  16  10        9.10       53.02     68.16 o 
  -4  16  10      580.04      616.15    103.21 o 
  -3  16  10      435.89      442.53     95.30 o 
  -2  16  10       74.15      125.82     52.51 o 
  -1  16  10       68.27       82.96     50.01 o 
   0  16  10      488.73      398.87     50.84 o 
   1  16  10      632.26      479.78     86.70 o 
  -7  17  10      327.74      275.80     77.04 o 
  -6  17  10       76.69      114.27     48.37 o 
  -5  17  10      419.82      371.88     86.25 o 
  -4  17  10        1.22      123.05     56.77 o 
  -3  17  10      131.47      137.41     78.88 o 
  -2  17  10        2.22      100.45     56.64 o 
  -1  17  10        7.52       77.58     33.80 o 
   0  17  10      228.06      235.49     48.74 o 
  -6  18  10      316.49      318.19     98.92 o 
  -5  18  10       26.09       70.82     61.80 o 
  -4  18  10        0.29      131.26     75.12 o 
  -3  18  10       11.67        7.85     58.33 o 
  -2  18  10        2.24      184.66     90.73 o 
  -1  18  10       13.10      160.21     65.97 o 
  -5  19  10      173.00      161.09     64.19 o 
  -4  19  10      217.05      222.91     89.91 o 
  -3  19  10      383.85      450.83     89.89 o 
  -2  19  10      577.33      456.85    100.97 o 
 -12   1  11       11.93       14.55     39.51 o 
 -11   1  11      522.04      538.51     63.59 o 
 -10   1  11        2.05       90.32     30.25 o 
  -9   1  11       51.95      117.97     26.45 o 
  -8   1  11      128.24      191.40     33.24 o 
  -7   1  11       37.33       83.53     26.80 o 
  -6   1  11      118.81      115.77     19.21 o 
  -5   1  11     1037.95     1064.87     80.87 o 
  -4   1  11       80.37      103.06     29.50 o 
  -3   1  11     1031.22     1042.80    123.39 o 
  -2   1  11      179.24      136.10     25.36 o 
  -1   1  11       30.98       65.46     40.80 o 
   0   1  11      440.33      488.85     91.73 o 
   1   1  11      130.30      179.96     32.09 o 
   2   1  11       58.38       63.21     30.19 o 
   3   1  11      577.04      493.20     57.54 o 
   4   1  11        0.93      102.93     70.05 o 
 -12   2  11      919.28      844.67    123.70 o 
 -11   2  11       95.95       96.71     30.64 o 
 -10   2  11       77.63       74.06     30.70 o 
  -9   2  11     3478.23     3956.72    114.15 o 
  -8   2  11        5.01       55.82     15.60 o 
  -7   2  11      878.69      769.45     81.31 o 
  -6   2  11       82.58       84.70     19.79 o 
  -5   2  11       50.14       61.76     18.93 o 
  -4   2  11      548.33      613.52     74.27 o 
  -3   2  11      155.95      150.23     29.12 o 
  -2   2  11      190.18      192.99     35.77 o 
  -1   2  11     6437.48     6456.87    235.38 o 
   0   2  11      951.53      712.60    109.09 o 
   1   2  11      378.40      405.24     68.30 o 
   2   2  11       17.05       52.36     27.82 o 
   3   2  11       60.47       24.35     36.34 o 
   4   2  11      463.05      410.06     70.70 o 
 -12   3  11      651.98      433.19    102.78 o 
 -11   3  11      324.18      294.42     38.62 o 
 -10   3  11      212.64      194.55     28.52 o 
  -9   3  11      333.05      390.29     58.47 o 
  -8   3  11      177.61      212.48     33.18 o 
  -7   3  11      156.18      161.46     24.48 o 
  -6   3  11      116.66       96.10     25.30 o 
  -5   3  11      847.57      834.72     89.68 o 
  -4   3  11     1769.25     1836.05    117.50 o 
  -3   3  11      101.83       78.79     31.65 o 
  -2   3  11      197.06      186.83     50.06 o 
  -1   3  11     2501.27     2465.70    139.17 o 
   0   3  11      646.19      546.73    114.17 o 
   1   3  11      344.20      312.49     53.31 o 
   2   3  11      104.48      144.25     31.03 o 
   3   3  11      707.26      577.43     80.84 o 
   4   3  11      584.06      696.46    159.34 o 
 -11   4  11       77.70       91.86     33.85 o 
 -10   4  11      139.05      176.46     38.29 o 
  -9   4  11     1983.13     2127.34    115.29 o 
  -8   4  11     2057.52     2172.12    110.95 o 
  -7   4  11      375.72      321.07     42.02 o 
  -6   4  11      375.40      443.18     53.26 o 
  -5   4  11      696.78      677.25     74.42 o 
  -4   4  11      297.64      243.56     35.74 o 
  -3   4  11       30.81       42.57     19.34 o 
  -2   4  11      129.96      157.75     36.15 o 
  -1   4  11     1750.55     1869.56    153.98 o 
   0   4  11     2323.09     2267.45    217.64 o 
   1   4  11      318.19      303.59     51.63 o 
   2   4  11      377.72      438.48     52.93 o 
   3   4  11     1058.96     1064.66    142.92 o 
   4   4  11      335.47      373.69    108.35 o 
 -11   5  11      209.72      192.27     42.72 o 
 -10   5  11     1253.51     1106.02    134.68 o 
  -9   5  11        9.66       67.36     30.31 o 
  -8   5  11      426.02      465.86     65.60 o 
  -7   5  11     1083.28     1175.33     87.77 o 
  -6   5  11      931.19      991.19    111.37 o 
  -5   5  11      362.92      325.51     50.57 o 
  -4   5  11     2093.33     2186.92    122.10 o 
  -3   5  11      113.65      110.40     27.80 o 
  -2   5  11       76.94      106.79     31.23 o 
  -1   5  11     2465.91     2191.94    322.44 o 
   0   5  11      233.40      239.36     47.56 o 
   1   5  11      305.58      333.49     54.27 o 
   2   5  11      135.17      146.86     35.94 o 
   3   5  11     1683.43     1378.86    168.07 o 
   4   5  11     2720.64     2486.55    370.98 o 
 -11   6  11       17.01       97.72     33.19 o 
 -10   6  11     1490.36     1387.29    186.33 o 
  -9   6  11      978.21      960.64     87.86 o 
  -8   6  11      408.98      455.02     71.78 o 
  -7   6  11     1729.61     2064.66    139.12 o 
  -6   6  11       84.86       68.46     29.83 o 
  -5   6  11      570.18      513.52     65.66 o 
  -4   6  11       29.25       37.05     17.00 o 
  -3   6  11      361.64      399.73     54.09 o 
  -2   6  11      204.85      184.90     40.40 o 
  -1   6  11     1057.82     1276.51    139.02 o 
   0   6  11     2032.73     2323.82    195.11 o 
   1   6  11      277.93      268.43     62.00 o 
   2   6  11      697.06      706.82     79.16 o 
   3   6  11      766.49      689.46     98.52 o 
 -11   7  11      802.70      846.86    114.89 o 
 -10   7  11       50.98      102.51     45.19 o 
  -9   7  11       26.45      127.87     32.70 o 
  -8   7  11      802.81      940.46     79.02 o 
  -7   7  11     1843.19     2272.47    162.79 o 
  -6   7  11     2909.51     3155.48    141.04 o 
  -5   7  11     1097.88      967.92    107.24 o 
  -4   7  11        0.34       18.67     11.79 o 
  -3   7  11      136.82      126.11     29.96 o 
  -2   7  11      466.96      525.10     82.13 o 
  -1   7  11        1.32       70.41     44.52 o 
   0   7  11       21.10      138.81     51.47 o 
   1   7  11       92.56       84.00     59.53 o 
   2   7  11       39.65      109.53     32.92 o 
   3   7  11     2093.32     1680.50    200.49 o 
 -11   8  11        5.19       71.55     41.60 o 
 -10   8  11     1091.60     1098.26    108.21 o 
  -9   8  11       23.14       67.62     37.44 o 
  -8   8  11      782.28      883.22     78.67 o 
  -7   8  11      244.19      313.35     48.81 o 
  -6   8  11       27.41       77.55     43.34 o 
  -5   8  11      262.59      240.61     43.26 o 
  -4   8  11     1591.74     1694.75    141.33 o 
  -3   8  11      269.31      226.79     59.58 o 
  -2   8  11      185.83      170.45     41.42 o 
  -1   8  11       77.23       47.03     38.93 o 
   0   8  11      900.42      976.03     90.39 o 
   1   8  11      360.38      419.19     63.55 o 
   2   8  11        0.40       46.42     33.17 o 
   3   8  11       92.66       55.12     47.03 o 
 -11   9  11       87.59       93.82     52.60 o 
 -10   9  11      747.71      816.99     94.81 o 
  -9   9  11      149.80      158.89     41.15 o 
  -8   9  11       81.95      152.32     41.75 o 
  -7   9  11      689.61      849.37     72.28 o 
  -6   9  11       13.29       80.11     29.06 o 
  -5   9  11      592.35      632.95     94.38 o 
  -4   9  11     1038.60     1013.18     97.89 o 
  -3   9  11     3810.69     4248.66    136.77 o 
  -2   9  11      694.25      929.54    110.81 o 
  -1   9  11      140.20      154.94     42.90 o 
   0   9  11     1616.70     1770.27    166.44 o 
   1   9  11       15.37       76.86     36.23 o 
   2   9  11      253.29      276.62     46.31 o 
   3   9  11      136.41      126.27     38.86 o 
 -10  10  11      198.93      194.31     46.31 o 
  -9  10  11      452.28      480.49     59.86 o 
  -8  10  11      810.98      893.76     87.08 o 
  -7  10  11     3592.50     3839.19    149.12 o 
  -6  10  11      434.89      629.31     96.53 o 
  -5  10  11      212.17      216.33     48.56 o 
  -4  10  11     4692.97     5031.53    197.92 o 
  -3  10  11      454.48      456.92     60.86 o 
  -2  10  11       52.89      114.37     35.66 o 
  -1  10  11     1492.57     1783.91    172.66 o 
   0  10  11      136.39      157.05     45.03 o 
   1  10  11     2980.88     3073.96    209.52 o 
   2  10  11       11.60       96.06     56.24 o 
   3  10  11       22.41       63.79     39.55 o 
 -10  11  11      155.24      127.81     33.70 o 
  -9  11  11     1465.72     1433.97    128.66 o 
  -8  11  11      971.65     1134.67    104.61 o 
  -7  11  11      312.10      382.33     63.45 o 
  -6  11  11       71.33      130.56     37.70 o 
  -5  11  11     3032.51     3345.40    143.98 o 
  -4  11  11     1787.57     1820.31    111.78 o 
  -3  11  11     1576.30     1778.60    149.61 o 
  -2  11  11      268.14      278.29     53.31 o 
  -1  11  11      469.86      565.28     64.97 o 
   0  11  11      966.06     1120.80    122.78 o 
   1  11  11        4.21       69.33     61.66 o 
   2  11  11       21.34      109.03     30.11 o 
 -10  12  11       65.19      100.15     35.53 o 
  -9  12  11      468.94      386.71     66.45 o 
  -8  12  11     1501.30     1557.13    143.68 o 
  -7  12  11       56.23      117.61     42.60 o 
  -6  12  11      131.70      186.63     44.28 o 
  -5  12  11     2160.79     2109.87     88.77 o 
  -4  12  11      956.80      995.16    109.05 o 
  -3  12  11      966.44     1147.03    137.87 o 
  -2  12  11       49.95       54.05     39.32 o 
  -1  12  11      510.13      514.82     72.58 o 
   0  12  11     1990.52     1898.81    207.37 o 
   1  12  11      155.86      160.88     49.06 o 
   2  12  11       96.00      106.28     32.56 o 
  -9  13  11     2909.54     2428.33    261.88 o 
  -8  13  11     1316.36     1337.15    167.35 o 
  -7  13  11        5.39       31.53     38.94 o 
  -6  13  11      243.76      277.16     73.70 o 
  -5  13  11     2058.14     1945.36    170.90 o 
  -4  13  11      148.76      223.07     57.30 o 
  -3  13  11      493.34      453.20     84.31 o 
  -2  13  11        8.08      101.97     37.56 o 
  -1  13  11     1385.38     1397.72    190.44 o 
   0  13  11      817.47      714.22    101.78 o 
   1  13  11       10.81      131.45     47.60 o 
  -9  14  11      504.13      429.70     66.53 o 
  -8  14  11      564.08      713.08    118.34 o 
  -7  14  11       94.24      136.51     37.04 o 
  -6  14  11       27.64       83.98     36.29 o 
  -5  14  11       97.37      159.40     89.41 o 
  -4  14  11      236.93      306.05     56.07 o 
  -3  14  11       38.49       96.43     55.92 o 
  -2  14  11      735.54      638.80     99.13 o 
  -1  14  11     1144.42     1122.12    148.88 o 
   0  14  11      676.56      710.40    107.23 o 
   1  14  11      230.04      229.21     45.46 o 
  -8  15  11      733.48      755.09     96.93 o 
  -7  15  11      955.74      891.18    125.89 o 
  -6  15  11      354.85      441.69     68.82 o 
  -5  15  11      179.49      263.93     60.48 o 
  -4  15  11        0.07       71.76     36.52 o 
  -3  15  11      225.95       91.89     51.66 o 
  -2  15  11      258.04      140.44     84.98 o 
  -1  15  11       12.85       78.95     38.78 o 
   0  15  11      451.08      379.00     64.57 o 
  -8  16  11      222.07      231.96     46.60 o 
  -7  16  11       30.83       46.95     28.28 o 
  -6  16  11      200.59      214.37     60.05 o 
  -5  16  11       70.75       43.11     43.82 o 
  -4  16  11      107.55      230.34     67.72 o 
  -3  16  11     1882.48     2038.68    200.96 o 
  -2  16  11       14.89       62.66     47.99 o 
  -1  16  11       41.08       70.41     35.01 o 
   0  16  11       27.71       82.00     31.95 o 
  -7  17  11     1739.26     1396.42    201.65 o 
  -6  17  11      454.07      346.01     55.74 o 
  -5  17  11     1832.24     1680.48    196.86 o 
  -4  17  11       85.77       86.62     60.42 o 
  -3  17  11     1971.53     2072.00    254.50 o 
  -2  17  11     1299.30     1413.06    158.38 o 
  -1  17  11      161.86      182.49     56.86 o 
  -5  18  11      182.18      132.83    111.61 o 
  -4  18  11     3012.17     2922.38    260.38 o 
  -3  18  11     1167.58     1041.13    151.73 o 
 -12   0  12      390.98      360.23    125.49 o 
 -11   0  12      588.13      453.42     90.81 o 
 -10   0  12      236.86      157.29     45.12 o 
  -9   0  12     1410.06     1546.19    207.82 o 
  -8   0  12     1155.97     1307.51    136.44 o 
  -7   0  12     6461.79     6047.26    219.91 o 
  -6   0  12     8974.43     9624.61    431.18 o 
  -5   0  12     7128.46     7399.32    342.52 o 
  -4   0  12    31024.88    30612.52  12215.54 o 
  -3   0  12       21.63      105.70     49.63 o 
  -2   0  12      475.79     1140.55    383.11 o 
  -1   0  12     6039.56     6548.55    302.27 o 
   0   0  12      441.89      430.01    106.42 o 
   1   0  12     3197.72     3056.53    263.84 o 
   2   0  12      844.44      743.71    102.54 o 
   3   0  12     1335.15     1228.72    280.88 o 
 -12   1  12      165.28      154.32     53.08 o 
 -11   1  12      109.49      141.03     34.15 o 
 -10   1  12      366.48      391.00     53.20 o 
  -9   1  12     2426.36     2477.49    122.57 o 
  -8   1  12     1008.06     1167.01     85.55 o 
  -7   1  12      181.50      188.27     38.76 o 
  -6   1  12      319.64      319.97     47.50 o 
  -5   1  12    11817.00    12110.39    523.57 o 
  -4   1  12     6563.99     7249.57    591.81 o 
  -3   1  12     3042.08     3076.83    149.15 o 
  -2   1  12     7529.49     7851.97    366.45 o 
  -1   1  12      301.52      493.77    103.22 o 
   0   1  12     2746.81     2726.46    211.88 o 
   1   1  12      194.28      219.18     33.42 o 
   2   1  12      452.42      425.84     58.00 o 
   3   1  12      854.33      577.06     72.98 o 
 -11   2  12      259.70      232.31     56.14 o 
 -10   2  12     1137.98     1099.96     97.35 o 
  -9   2  12     1415.54     1374.39     85.79 o 
  -8   2  12     2239.99     2289.56    113.90 o 
  -7   2  12      165.33      130.30     25.05 o 
  -6   2  12     3142.40     3043.41    117.90 o 
  -5   2  12     5791.40     6022.99    213.91 o 
  -4   2  12     1190.60     1167.71    282.35 o 
  -3   2  12       95.10      111.89     49.76 o 
  -2   2  12      255.65      181.49     44.36 o 
  -1   2  12     3158.72     3289.30    307.63 o 
   0   2  12      128.27      135.99     40.75 o 
   1   2  12      932.57      791.79     82.38 o 
   2   2  12        3.71       45.48     31.94 o 
   3   2  12      369.90      531.60    110.49 o 
 -11   3  12       49.77      128.58     37.57 o 
 -10   3  12        3.21       85.24     29.00 o 
  -9   3  12     2356.85     2109.54    194.07 o 
  -8   3  12      163.65      198.14     33.02 o 
  -7   3  12      596.68      478.15     60.96 o 
  -6   3  12     2300.59     2228.61    108.91 o 
  -5   3  12        1.21       83.62     27.37 o 
  -4   3  12     1768.90     1697.95    186.81 o 
  -3   3  12     1234.76     1277.36    139.04 o 
  -2   3  12      106.32      199.22     50.62 o 
  -1   3  12     1040.16     1205.88     99.38 o 
   0   3  12      199.10      210.69     40.64 o 
   1   3  12      410.23      375.68     64.51 o 
   2   3  12        3.61       62.32     28.23 o 
   3   3  12       31.34      121.01     56.47 o 
 -11   4  12      243.75      273.49     50.13 o 
 -10   4  12        2.03       46.16     35.22 o 
  -9   4  12       46.22       78.78     31.41 o 
  -8   4  12        0.53       28.64     33.79 o 
  -7   4  12     1019.19     1098.70     99.22 o 
  -6   4  12       15.92       44.61     16.50 o 
  -5   4  12      166.76      179.50     31.04 o 
  -4   4  12     1711.55     1653.39    147.40 o 
  -3   4  12       21.09       31.34     27.48 o 
  -2   4  12       57.06       83.82     34.22 o 
  -1   4  12      264.90      253.07     49.60 o 
   0   4  12        3.10       19.33     24.99 o 
   1   4  12        7.99       41.03     51.58 o 
   2   4  12      410.36      377.68     55.52 o 
   3   4  12       87.05       82.96     38.42 o 
 -11   5  12        6.69       79.87     29.68 o 
 -10   5  12      357.50      428.61     59.65 o 
  -9   5  12        7.16       73.17     32.69 o 
  -8   5  12        1.29       72.23     29.28 o 
  -7   5  12      529.96      469.64     51.52 o 
  -6   5  12     1111.06     1227.03     80.38 o 
  -5   5  12      223.05      203.19     30.76 o 
  -4   5  12     2069.07     1838.38    129.95 o 
  -3   5  12       16.29       98.55     37.20 o 
  -2   5  12      179.22      198.52     45.82 o 
  -1   5  12        2.65       39.61     17.86 o 
   0   5  12        1.09       75.95     36.46 o 
   1   5  12      224.85      263.87     48.09 o 
   2   5  12       39.82       92.49     34.47 o 
   3   5  12      269.62      192.34     41.38 o 
 -11   6  12      128.09      111.06     30.42 o 
 -10   6  12      611.46      729.93     74.89 o 
  -9   6  12     1777.06     1785.71    151.01 o 
  -8   6  12     1705.95     1944.63    150.22 o 
  -7   6  12       47.67      130.87     31.58 o 
  -6   6  12     2407.49     1939.30    271.46 o 
  -5   6  12     1920.89     1786.41     74.06 o 
  -4   6  12      227.92      176.28     44.66 o 
  -3   6  12        7.61       27.63     13.76 o 
  -2   6  12     1152.82     1246.78    106.25 o 
  -1   6  12     1590.29     1560.46    137.55 o 
   0   6  12      255.08      218.25     52.30 o 
   1   6  12       74.95      112.65     32.62 o 
   2   6  12      336.28      339.13     57.06 o 
   3   6  12      209.75      198.96     55.05 o 
 -11   7  12      460.54      618.69     77.17 o 
 -10   7  12      964.72     1048.62    115.70 o 
  -9   7  12      557.91      593.25     79.22 o 
  -8   7  12      914.45      983.70     92.02 o 
  -7   7  12     1307.68     1356.82    101.13 o 
  -6   7  12       16.40       70.33     34.32 o 
  -5   7  12     1097.14      997.52    100.39 o 
  -4   7  12     3877.93     3643.79    212.82 o 
  -3   7  12     2787.45     2989.01    145.29 o 
  -2   7  12     1688.58     1637.24    149.35 o 
  -1   7  12     1124.81     1425.80    162.04 o 
   0   7  12      644.15      748.85    105.01 o 
   1   7  12      131.86      181.15     44.20 o 
   2   7  12       16.43       36.83     42.47 o 
 -11   8  12      226.19      211.82     59.76 o 
 -10   8  12       76.69       80.90     36.68 o 
  -9   8  12     1991.20     1845.91    142.36 o 
  -8   8  12      193.95      281.17     44.52 o 
  -7   8  12      933.50      952.34     82.25 o 
  -6   8  12     2809.89     3032.41    217.28 o 
  -5   8  12     1107.42      944.71     82.91 o 
  -4   8  12     4334.82     4451.93    217.56 o 
  -3   8  12      356.30      302.41     58.26 o 
  -2   8  12      174.87      380.13     77.34 o 
  -1   8  12     4617.50     4874.51    293.03 o 
   0   8  12     1472.46     1300.68    148.97 o 
   1   8  12     1498.98     1124.27    138.86 o 
   2   8  12      550.45      534.76     67.89 o 
 -10   9  12      267.36      243.09     45.50 o 
  -9   9  12      813.94      770.51     65.01 o 
  -8   9  12      679.10      689.18     78.54 o 
  -7   9  12       45.47       95.55     46.14 o 
  -6   9  12      698.47      855.36     90.58 o 
  -5   9  12     4259.40     4399.92    183.05 o 
  -4   9  12      731.03      707.53    120.91 o 
  -3   9  12     1934.20     2105.31    103.85 o 
  -2   9  12     2548.49     2685.54    256.36 o 
  -1   9  12      337.45      366.00     56.35 o 
   0   9  12      968.17      978.64    121.60 o 
   1   9  12       38.57       64.75     35.59 o 
   2   9  12      131.96      119.56     35.70 o 
 -10  10  12      238.21      210.75     44.58 o 
  -9  10  12      100.73       88.48     33.78 o 
  -8  10  12      299.32      371.74     63.27 o 
  -7  10  12      307.48      352.09     59.43 o 
  -6  10  12      265.50      352.95     58.76 o 
  -5  10  12     1831.26     1866.64    160.31 o 
  -4  10  12      260.26      222.82     58.80 o 
  -3  10  12       16.13       87.59     41.97 o 
  -2  10  12        1.17       80.89     43.29 o 
  -1  10  12      476.49      477.07     82.07 o 
   0  10  12      219.52      150.76     65.59 o 
   1  10  12      853.98      727.92     93.75 o 
   2  10  12       61.38      102.08     37.24 o 
 -10  11  12      184.81      128.46     39.65 o 
  -9  11  12     2901.19     2992.50    395.05 o 
  -8  11  12       54.06      102.33     34.04 o 
  -7  11  12      292.53      327.47     59.60 o 
  -6  11  12      426.52      439.79     70.54 o 
  -5  11  12      452.71      477.04     63.65 o 
  -4  11  12       42.52       85.83     84.39 o 
  -3  11  12       27.55       85.71     33.89 o 
  -2  11  12       30.83      110.84     41.73 o 
  -1  11  12      213.45      245.22     51.29 o 
   0  11  12      146.66      189.05     44.44 o 
   1  11  12     1436.79     1280.03    171.54 o 
  -9  12  12       67.02       73.02     59.71 o 
  -8  12  12        5.63      433.65   2547.33 o 
  -7  12  12      537.92      502.34     85.70 o 
  -6  12  12       95.64       92.14     33.84 o 
  -5  12  12     1139.95     1181.82    134.89 o 
  -4  12  12      411.18      371.49     68.50 o 
  -3  12  12      506.17      523.08     97.09 o 
  -2  12  12      170.60      117.24     36.25 o 
  -1  12  12       14.61       28.92     39.08 o 
   0  12  12      602.30      605.51     94.50 o 
   1  12  12       21.80       86.78     38.52 o 
  -9  13  12      646.92      437.93     93.07 o 
  -8  13  12      148.73      193.70     46.80 o 
  -7  13  12       88.98       77.75     48.63 o 
  -6  13  12      133.97      174.15     53.52 o 
  -5  13  12       65.74      102.60     49.94 o 
  -4  13  12      240.50      206.73     69.59 o 
  -3  13  12       84.98       81.06     85.23 o 
  -2  13  12      162.26      200.87     44.51 o 
  -1  13  12       42.28       43.34     42.50 o 
   0  13  12       10.44       40.73     41.42 o 
  -8  14  12      409.48      402.65     69.70 o 
  -7  14  12      266.77      201.85     50.40 o 
  -6  14  12       86.65      183.06     46.79 o 
  -5  14  12       64.43       52.91     51.93 o 
  -4  14  12       49.59      128.10     50.62 o 
  -3  14  12       36.00      161.49     63.87 o 
  -2  14  12     1277.80     1053.83    165.47 o 
  -1  14  12        7.14       86.52     42.77 o 
   0  14  12      635.99      507.38    127.53 o 
  -8  15  12     2671.20     2439.46    332.62 o 
  -7  15  12        6.99       54.69     43.13 o 
  -6  15  12        5.49      141.32     51.27 o 
  -5  15  12       92.28       95.17     62.90 o 
  -4  15  12      159.19      310.14    119.53 o 
  -3  15  12        5.59       68.50     45.61 o 
  -2  15  12       21.41       52.64     43.45 o 
  -1  15  12      361.25      429.06    106.38 o 
  -7  16  12      164.29      147.15     49.14 o 
  -6  16  12      377.20      381.17     71.84 o 
  -5  16  12       34.06      112.96     46.14 o 
  -4  16  12      468.71      400.89     63.65 o 
  -3  16  12        2.64      148.11     55.59 o 
  -2  16  12        5.59      165.96     45.28 o 
  -6  17  12      211.62      233.09     73.97 o 
  -5  17  12      179.23      226.72     56.02 o 
  -4  17  12        8.33       16.33     58.84 o 
  -3  17  12      279.93      204.12     68.21 o 
 -11   1  13      391.76      360.58     61.75 o 
 -10   1  13     1340.04     1362.26    140.57 o 
  -9   1  13       43.21      101.97     34.67 o 
  -8   1  13     1293.12     1201.69     97.99 o 
  -7   1  13      105.95      130.81     29.65 o 
  -6   1  13        1.33       79.62     25.24 o 
  -5   1  13      254.79      388.39     75.76 o 
  -4   1  13      157.64      251.67     56.51 o 
  -3   1  13      105.92      151.18     40.88 o 
  -2   1  13      274.94      282.73     61.60 o 
  -1   1  13      708.53      709.15    106.34 o 
   0   1  13      573.41      536.98     58.51 o 
   1   1  13       55.12       96.25     32.34 o 
   2   1  13        0.31       49.87     31.56 o 
 -11   2  13      304.63      239.19     52.77 o 
 -10   2  13      205.77      221.75     42.93 o 
  -9   2  13     2117.43     1976.16    154.28 o 
  -8   2  13      921.41      915.71     89.16 o 
  -7   2  13     1572.11     1630.00    159.88 o 
  -6   2  13      425.45      443.93     64.87 o 
  -5   2  13      795.98      939.25    127.61 o 
  -4   2  13     1609.06     1478.02    106.70 o 
  -3   2  13      109.30      122.64     38.12 o 
  -2   2  13       76.98       85.92     41.89 o 
  -1   2  13      183.66      150.01     41.26 o 
   0   2  13       51.95       59.23     22.61 o 
   1   2  13       32.42      121.32     35.93 o 
   2   2  13     1799.44     1672.89    181.65 o 
 -11   3  13      211.60      206.65     44.16 o 
 -10   3  13     3142.37     3778.91    105.46 o 
  -9   3  13     1768.33     1838.63    195.29 o 
  -8   3  13     1466.17     1493.15     98.68 o 
  -7   3  13       53.38       98.19     25.65 o 
  -6   3  13      398.41      488.55     53.53 o 
  -5   3  13       88.62      119.96     32.83 o 
  -4   3  13       26.34      117.91     37.54 o 
  -3   3  13       51.86       95.08     30.44 o 
  -2   3  13      800.38     1128.80    135.11 o 
  -1   3  13     3896.74     4070.39     77.68 o 
   0   3  13      335.57      501.73     79.55 o 
   1   3  13       79.17      125.57     34.48 o 
   2   3  13      495.14      401.53     69.90 o 
 -11   4  13      632.08      596.22     68.91 o 
 -10   4  13      487.53      510.39     66.33 o 
  -9   4  13      667.36      660.75     76.86 o 
  -8   4  13       92.59      129.12     37.12 o 
  -7   4  13      497.69      447.26     59.97 o 
  -6   4  13     1194.34     1200.87     91.02 o 
  -5   4  13     2910.00     3185.45    128.19 o 
  -4   4  13       17.08       78.42     32.03 o 
  -3   4  13      298.90      342.78     57.52 o 
  -2   4  13     1070.78     1102.04    132.62 o 
  -1   4  13       17.17      153.12     40.24 o 
   0   4  13      840.97     1063.07    126.72 o 
   1   4  13        1.10       87.87     36.33 o 
   2   4  13      961.01      712.62    116.20 o 
 -11   5  13      710.02      619.93     72.95 o 
 -10   5  13     1588.06     1694.45    155.69 o 
  -9   5  13      834.97      942.87     88.09 o 
  -8   5  13      166.35      197.51     40.00 o 
  -7   5  13        6.41       43.33     14.38 o 
  -6   5  13      650.65      811.45     83.13 o 
  -5   5  13      107.24      153.42     32.42 o 
  -4   5  13       12.34       79.58     45.75 o 
  -3   5  13       26.42       42.35     42.90 o 
  -2   5  13      691.99      844.80     97.25 o 
  -1   5  13     1831.05     1935.46    162.58 o 
   0   5  13       26.10       90.56     43.43 o 
   1   5  13       18.26      101.95     35.79 o 
   2   5  13      434.10      384.61     53.45 o 
 -11   6  13       58.94       95.71     40.69 o 
 -10   6  13       25.62       57.84     32.17 o 
  -9   6  13     1012.41      893.71    103.87 o 
  -8   6  13      181.85      188.25     34.21 o 
  -7   6  13     1461.30     1534.73    128.91 o 
  -6   6  13      774.54      686.50     71.33 o 
  -5   6  13      546.17      437.35     52.93 o 
  -4   6  13      344.92      377.05     74.34 o 
  -3   6  13        1.35       13.45     32.04 o 
  -2   6  13       51.23      150.12     66.61 o 
  -1   6  13       17.39       70.69     32.33 o 
   0   6  13      255.82      226.85     48.63 o 
   1   6  13      381.58      350.28     53.56 o 
   2   6  13     1187.97      899.43    116.95 o 
 -11   7  13     1591.31     1460.19    162.82 o 
 -10   7  13     1011.98      971.99     93.95 o 
  -9   7  13      226.10      194.48     38.29 o 
  -8   7  13       94.22      129.12     31.92 o 
  -7   7  13       41.19       98.70     30.65 o 
  -6   7  13        7.95       -8.96     27.34 o 
  -5   7  13       10.15       74.93     28.13 o 
  -4   7  13      795.77      837.80    107.52 o 
  -3   7  13      194.49      279.41     51.73 o 
  -2   7  13      180.93      164.26     76.14 o 
  -1   7  13      270.44      268.49     60.00 o 
   0   7  13        5.04       29.61     35.15 o 
   1   7  13       26.74       96.14     32.12 o 
 -10   8  13      546.59      562.67     64.24 o 
  -9   8  13       36.64       77.22     34.15 o 
  -8   8  13      845.73     1007.49    100.12 o 
  -7   8  13       46.42      108.26     34.42 o 
  -6   8  13      556.03      548.08     73.86 o 
  -5   8  13       14.09       63.96     34.20 o 
  -4   8  13      671.90      805.88     79.60 o 
  -3   8  13       61.06      127.62     58.44 o 
  -2   8  13       43.63       43.56     39.99 o 
  -1   8  13      287.01      358.31     64.61 o 
   0   8  13       40.87       63.08     41.68 o 
   1   8  13        3.72       71.85     25.26 o 
 -10   9  13        4.84       40.07     33.17 o 
  -9   9  13      115.55      204.98     55.99 o 
  -8   9  13      563.66      506.74     89.62 o 
  -7   9  13      838.11      795.55     86.68 o 
  -6   9  13      587.35      618.28    111.08 o 
  -5   9  13     2877.71     3179.98    272.22 o 
  -4   9  13     1030.24      904.54    135.76 o 
  -3   9  13      518.59      500.23     76.25 o 
  -2   9  13      770.89      724.53     83.59 o 
  -1   9  13       52.65       95.53     50.84 o 
   0   9  13     2466.44     2319.64    265.47 o 
   1   9  13       56.33      108.83     36.82 o 
 -10  10  13      236.05      265.43     36.79 o 
  -9  10  13     1282.00     1013.88    125.27 o 
  -8  10  13     1612.49     1734.30    182.91 o 
  -7  10  13      162.97      172.17     48.98 o 
  -6  10  13     1810.61     1775.63    134.42 o 
  -5  10  13      400.86      400.35     66.88 o 
  -4  10  13     1888.26     2134.14    207.71 o 
  -3  10  13     1027.14     1261.38    125.18 o 
  -2  10  13      129.01      138.20     47.35 o 
  -1  10  13     2234.36     1880.19    146.97 o 
   0  10  13      214.81      162.00     42.38 o 
   1  10  13      380.85      221.47     54.74 o 
  -9  11  13     1362.03     1097.46    128.97 o 
  -8  11  13     1176.40     1085.67    137.27 o 
  -7  11  13      641.04      607.12     82.06 o 
  -6  11  13     1239.76     1154.67    149.69 o 
  -5  11  13     1754.59     1996.29    245.53 o 
  -4  11  13      247.58      253.01     66.98 o 
  -3  11  13      148.42      224.74     45.10 o 
  -2  11  13      961.39      904.15    103.13 o 
  -1  11  13      858.21      785.68    107.02 o 
   0  11  13     1633.19     1464.59    177.18 o 
  -9  12  13      135.44      156.82     43.32 o 
  -8  12  13      342.11      302.56     65.67 o 
  -7  12  13      270.75      167.21     45.51 o 
  -6  12  13      406.63      340.82     68.54 o 
  -5  12  13     4017.54     4356.61    378.17 o 
  -4  12  13      572.25      519.17     95.87 o 
  -3  12  13      102.22      227.15     48.11 o 
  -2  12  13      611.39      523.78     70.01 o 
  -1  12  13      645.52      530.38     69.44 o 
   0  12  13       88.94       84.69     35.56 o 
  -9  13  13     1672.67     1265.93    158.95 o 
  -8  13  13      546.93      454.65     77.23 o 
  -7  13  13        4.50       41.30     50.20 o 
  -6  13  13      426.37      391.26     59.87 o 
  -5  13  13      134.53      224.40     61.89 o 
  -4  13  13       61.45      152.49     60.75 o 
  -3  13  13        3.07      138.45     51.86 o 
  -2  13  13       66.87       73.51     63.27 o 
  -1  13  13     1223.80     1116.19    152.85 o 
  -8  14  13      377.66      335.89     69.93 o 
  -7  14  13      301.47      307.81     74.27 o 
  -6  14  13       64.70       75.39     39.34 o 
  -5  14  13      889.46      958.17    145.90 o 
  -4  14  13      188.61      228.49     62.12 o 
  -3  14  13      215.51      257.56     75.01 o 
  -2  14  13      320.79      379.34     84.27 o 
  -1  14  13       41.61      108.85     55.50 o 
  -7  15  13      618.07      627.11    100.96 o 
  -6  15  13       12.88       33.34     41.64 o 
  -5  15  13       68.01      180.88     67.69 o 
  -4  15  13      318.16      256.40     68.95 o 
  -3  15  13      318.74      362.27     84.35 o 
  -2  15  13       19.48       71.98     53.95 o 
  -6  16  13      380.73      483.74     90.58 o 
  -5  16  13      144.37      102.06     52.17 o 
  -4  16  13      136.31      116.17     51.05 o 
 -11   0  14      250.11      259.34     77.89 o 
 -10   0  14     2136.40     2408.66     88.78 o 
  -9   0  14      240.52      271.75     55.82 o 
  -8   0  14      490.99      438.42     71.15 o 
  -7   0  14      391.93      385.52     76.14 o 
  -6   0  14     1601.50     1557.86    177.43 o 
  -5   0  14      353.36      329.16     89.73 o 
  -4   0  14     3185.69     3219.55    432.42 o 
  -3   0  14      689.77      726.36    147.06 o 
  -2   0  14      446.49      537.74    406.56 o 
  -1   0  14     6864.62     7321.55    451.16 o 
   0   0  14       34.96       80.97     47.83 o 
   1   0  14     1287.90     1129.05    147.49 o 
 -11   1  14       28.10       87.45     44.56 o 
 -10   1  14      471.90      571.43     68.50 o 
  -9   1  14     1160.70     1104.79    115.17 o 
  -8   1  14      307.09      291.71     48.14 o 
  -7   1  14      195.13      182.43     31.43 o 
  -6   1  14     5865.23     5864.00    133.17 o 
  -5   1  14     1153.54     1053.88    110.57 o 
  -4   1  14      214.73      245.49     70.84 o 
  -3   1  14     3057.25     3152.22    176.66 o 
  -2   1  14     4131.03     3950.36    266.16 o 
  -1   1  14      866.66      917.87    128.12 o 
   0   1  14     3394.30     3774.09    175.01 o 
   1   1  14       49.99       65.27     48.25 o 
 -11   2  14        5.18       47.24     25.81 o 
 -10   2  14     3362.27     3961.83    120.02 o 
  -9   2  14        4.94       64.02     28.59 o 
  -8   2  14      117.42      110.03     29.48 o 
  -7   2  14       69.50       96.93     24.02 o 
  -6   2  14     1369.51     1251.82    120.98 o 
  -5   2  14     2038.36     2227.05    175.14 o 
  -4   2  14     1408.00     1526.72    167.88 o 
  -3   2  14      861.45      892.01    124.27 o 
  -2   2  14      948.87      861.90    175.74 o 
  -1   2  14      364.36      313.93     93.43 o 
   0   2  14       97.53      133.03     34.83 o 
   1   2  14       81.97       94.35     33.34 o 
 -11   3  14      493.54      442.07     58.27 o 
 -10   3  14       54.02       91.72     29.33 o 
  -9   3  14     1114.25     1078.32    101.87 o 
  -8   3  14       22.73       59.17     24.11 o 
  -7   3  14      309.49      276.80     37.55 o 
  -6   3  14      734.40      667.16     77.82 o 
  -5   3  14      905.87      862.09    116.90 o 
  -4   3  14       22.50       94.80     36.42 o 
  -3   3  14      354.09      377.16     88.71 o 
  -2   3  14      310.08      462.70     79.09 o 
  -1   3  14      200.13      202.19     45.61 o 
   0   3  14       20.35       85.68     43.78 o 
   1   3  14       37.66       84.98     36.29 o 
 -11   4  14       89.93      219.28     37.05 o 
 -10   4  14      670.16      736.49     78.53 o 
  -9   4  14       96.41      187.24     41.29 o 
  -8   4  14      121.57      162.05     30.80 o 
  -7   4  14       10.11       56.21     26.41 o 
  -6   4  14      336.14      279.18     44.69 o 
  -5   4  14      206.58      220.85     45.95 o 
  -4   4  14      197.62      214.34     51.88 o 
  -3   4  14      341.27      378.35     59.02 o 
  -2   4  14        1.37       39.30     30.81 o 
  -1   4  14       34.72       72.16     44.67 o 
   0   4  14      675.89      675.25     88.40 o 
   1   4  14       75.07       84.44     34.27 o 
 -11   5  14        0.25       74.95     32.21 o 
 -10   5  14      123.48      175.24     38.69 o 
  -9   5  14       24.77       69.76     33.48 o 
  -8   5  14       24.91       65.89     30.87 o 
  -7   5  14        2.81      106.87     33.36 o 
  -6   5  14      429.99      383.85     53.21 o 
  -5   5  14      284.60      290.06     79.64 o 
  -4   5  14     1003.20     1139.40    147.30 o 
  -3   5  14      564.80      664.61     78.98 o 
  -2   5  14      246.52      182.00     47.41 o 
  -1   5  14      744.67      619.50    101.37 o 
   0   5  14       16.68       30.28     60.73 o 
   1   5  14        5.27       37.81     26.05 o 
 -11   6  14      149.15      158.83     44.60 o 
 -10   6  14     1465.86     1816.08    178.14 o 
  -9   6  14      392.52      500.01     68.57 o 
  -8   6  14      203.80      225.67     41.55 o 
  -7   6  14       26.06       75.59     31.21 o 
  -6   6  14      401.94      302.83     44.17 o 
  -5   6  14     1147.16     1444.30    147.42 o 
  -4   6  14      272.74      298.36     53.69 o 
  -3   6  14      516.53      447.74     90.73 o 
  -2   6  14     1272.80     2201.83    641.67 o 
  -1   6  14       24.63      109.20     37.29 o 
   0   6  14      211.83      367.39     65.97 o 
   1   6  14       53.50       56.97     32.46 o 
 -10   7  14     1137.29     1218.63    133.00 o 
  -9   7  14      560.04      524.99     64.28 o 
  -8   7  14       82.97      138.01     61.43 o 
  -7   7  14      607.68      713.51    104.05 o 
  -6   7  14      595.48      568.46     81.59 o 
  -5   7  14     2350.96     2237.89    159.53 o 
  -4   7  14      355.48      269.11     51.62 o 
  -3   7  14       18.99       55.47     33.46 o 
  -2   7  14     1559.09     1686.54    178.00 o 
  -1   7  14      537.91      507.07     81.33 o 
   0   7  14      267.34      199.33     47.70 o 
 -10   8  14     1867.38     1981.02    194.42 o 
  -9   8  14      765.02      762.37     81.73 o 
  -8   8  14       31.81       61.88     32.54 o 
  -7   8  14      307.90      349.36     62.18 o 
  -6   8  14     1942.57     1937.90    144.07 o 
  -5   8  14      278.65      337.57     55.70 o 
  -4   8  14     1894.87     1914.58    277.55 o 
  -3   8  14     1628.56     1468.83    147.23 o 
  -2   8  14      320.81      355.84     73.71 o 
  -1   8  14     2545.51     2315.85    267.17 o 
   0   8  14       36.92       96.38     44.68 o 
 -10   9  14      655.89      716.69     92.69 o 
  -9   9  14      762.23      570.51     79.76 o 
  -8   9  14      557.86      556.83     71.59 o 
  -7   9  14      480.84      444.78     69.75 o 
  -6   9  14     1382.00     1389.38    187.51 o 
  -5   9  14     1963.56     2387.60    269.18 o 
  -4   9  14      153.39      242.25     64.22 o 
  -3   9  14     1740.89     1578.83    180.33 o 
  -2   9  14     1397.88     1548.55    183.31 o 
  -1   9  14      108.31      146.25     47.70 o 
   0   9  14      807.75      874.94    114.48 o 
  -9  10  14      195.32      120.80     35.76 o 
  -8  10  14       64.41       87.91     37.03 o 
  -7  10  14       55.43       92.30     34.10 o 
  -6  10  14      614.99      636.32    105.39 o 
  -5  10  14      554.68      598.69    108.04 o 
  -4  10  14      444.85      586.98    108.50 o 
  -3  10  14      132.73      162.18     57.77 o 
  -2  10  14      261.63      343.85     54.30 o 
  -1  10  14      227.51      168.83     45.94 o 
   0  10  14      107.74       51.91     43.88 o 
  -9  11  14      614.38      528.53     80.87 o 
  -8  11  14        0.18       57.91     33.54 o 
  -7  11  14       46.23       58.93     48.33 o 
  -6  11  14     1643.36     1732.57    186.74 o 
  -5  11  14        2.11      108.33     51.92 o 
  -4  11  14      113.13      260.57     57.59 o 
  -3  11  14       72.46      169.15     49.93 o 
  -2  11  14       94.20       83.72     33.20 o 
  -1  11  14      106.83      150.74     42.62 o 
  -8  12  14       36.14      128.76     53.12 o 
  -7  12  14        6.74      188.20     60.95 o 
  -6  12  14       21.13      120.68     65.63 o 
  -5  12  14      344.50      260.47     75.13 o 
  -4  12  14       59.17       53.67     46.38 o 
  -3  12  14        4.19       21.69     52.15 o 
  -2  12  14        9.25       84.95     40.79 o 
  -1  12  14       88.64      137.39     36.44 o 
  -8  13  14        5.09       80.13     49.06 o 
  -7  13  14        2.72      147.20     45.60 o 
  -6  13  14        5.79      112.82     52.89 o 
  -5  13  14        2.25      134.68     53.20 o 
  -4  13  14      203.47      245.06     69.46 o 
  -3  13  14      327.32      227.32     57.76 o 
  -2  13  14       15.76       59.66     40.05 o 
  -7  14  14       65.32      170.50     57.54 o 
  -6  14  14        7.82      177.45     50.99 o 
  -5  14  14      202.36      286.21     53.23 o 
  -4  14  14        1.07      161.71     48.46 o 
  -3  14  14        4.75       58.84     46.74 o 
  -5  15  14      430.84      358.10     66.83 o 
 -11   1  15        0.54      157.86     45.93 o 
 -10   1  15      451.93      478.61     60.97 o 
  -9   1  15       19.69       51.42     20.30 o 
  -8   1  15     1390.18     1254.18    111.24 o 
  -7   1  15      448.96      412.40     54.07 o 
  -6   1  15       84.15      187.15     48.96 o 
  -5   1  15       91.07       89.81     43.92 o 
  -4   1  15     2563.24     2629.54    183.30 o 
  -3   1  15        6.54       67.75     42.44 o 
  -2   1  15      487.70      533.59     86.31 o 
  -1   1  15      201.22      280.15     53.87 o 
   0   1  15      453.01      505.37     90.59 o 
 -11   2  15      454.76      405.11     85.03 o 
 -10   2  15      432.48      449.52     47.00 o 
  -9   2  15      236.36      291.38     42.40 o 
  -8   2  15       42.23      104.71     42.03 o 
  -7   2  15       18.16       51.96     27.03 o 
  -6   2  15     6745.88     6495.83    121.77 o 
  -5   2  15      592.35      638.36     97.04 o 
  -4   2  15     2467.07     2663.54    214.25 o 
  -3   2  15      234.18      215.99     59.34 o 
  -2   2  15     1750.03     1801.60    190.36 o 
  -1   2  15       98.59      112.29     49.15 o 
   0   2  15       27.54       70.68     33.02 o 
 -11   3  15       38.17       85.20     34.22 o 
 -10   3  15      682.52      698.88    105.62 o 
  -9   3  15      129.95      209.07     38.43 o 
  -8   3  15      878.18      816.42    110.60 o 
  -7   3  15      976.56      870.32     91.50 o 
  -6   3  15     1506.70     1069.82    183.14 o 
  -5   3  15       27.27       69.25     66.33 o 
  -4   3  15     2847.07     2914.16    183.11 o 
  -3   3  15      179.39      145.83     49.46 o 
  -2   3  15      254.90      313.64     59.58 o 
  -1   3  15      929.63      917.12    125.53 o 
   0   3  15      295.11      212.03     38.79 o 
 -11   4  15     1477.60     1659.75    164.16 o 
 -10   4  15     1698.51     1633.02    152.11 o 
  -9   4  15      732.49      707.09     78.17 o 
  -8   4  15      148.35      142.03     34.03 o 
  -7   4  15      556.51      695.80     85.65 o 
  -6   4  15      419.45      476.15     68.35 o 
  -5   4  15       17.73       36.44     35.22 o 
  -4   4  15       18.63       35.14     30.40 o 
  -3   4  15      426.87      440.00     75.37 o 
  -2   4  15     4028.33     4226.33    473.02 o 
  -1   4  15        8.20      130.35     45.78 o 
   0   4  15       88.45      119.62     36.11 o 
 -10   5  15      354.65      357.66     66.12 o 
  -9   5  15      154.96      148.89     39.30 o 
  -8   5  15     1255.51     1331.46    149.30 o 
  -7   5  15      295.48      388.76    145.90 o 
  -6   5  15     2240.11     1976.25    160.72 o 
  -5   5  15        8.02       52.66     28.40 o 
  -4   5  15      144.73      138.27     33.46 o 
  -3   5  15      390.91      310.34     58.54 o 
  -2   5  15       36.04       91.73     33.27 o 
  -1   5  15      575.49      614.78     82.71 o 
   0   5  15        1.24       69.38     36.17 o 
 -10   6  15       54.13       55.29     27.48 o 
  -9   6  15     1027.82     1001.46    120.78 o 
  -8   6  15      389.63      490.31     58.94 o 
  -7   6  15        1.62       67.93     37.51 o 
  -6   6  15       77.34      161.16     40.22 o 
  -5   6  15      164.94      131.86     37.98 o 
  -4   6  15      124.30      170.82     47.73 o 
  -3   6  15      208.40      146.31     40.98 o 
  -2   6  15     1640.12     1496.80    163.40 o 
  -1   6  15       20.17       76.55     35.69 o 
   0   6  15      119.62      218.66     49.71 o 
 -10   7  15      251.98      266.34     36.02 o 
  -9   7  15      483.82      489.63     62.75 o 
  -8   7  15     3233.01     3250.46    147.65 o 
  -7   7  15       15.50      114.36     38.23 o 
  -6   7  15      156.41      127.30     43.51 o 
  -5   7  15       29.25       99.95     69.53 o 
  -4   7  15      519.22      562.73     80.93 o 
  -3   7  15      167.76      186.91     47.93 o 
  -2   7  15        0.86       78.33     46.04 o 
  -1   7  15        9.77       53.29     40.66 o 
 -10   8  15      255.95      185.72     44.99 o 
  -9   8  15       28.84       87.68     25.68 o 
  -8   8  15      856.84      763.68     91.50 o 
  -7   8  15      513.15      564.05     87.06 o 
  -6   8  15      381.97      438.46    111.24 o 
  -5   8  15      263.86      331.24     74.11 o 
  -4   8  15      110.31      118.46     39.72 o 
  -3   8  15      107.23      143.20     51.14 o 
  -2   8  15      273.33      216.96     51.32 o 
  -1   8  15      300.58      250.24     39.76 o 
  -9   9  15      893.26      836.82    112.58 o 
  -8   9  15      177.15      210.25     54.17 o 
  -7   9  15      463.89      422.36    103.29 o 
  -6   9  15      219.61      147.87     81.47 o 
  -5   9  15     1678.71     1596.42    187.52 o 
  -4   9  15      753.39      703.18    163.30 o 
  -3   9  15       37.43       78.01     35.96 o 
  -2   9  15     1781.61     1677.94    205.71 o 
  -1   9  15      155.48       89.50     44.19 o 
  -9  10  15     1307.59     1019.57    116.04 o 
  -8  10  15      168.53      143.23     51.26 o 
  -7  10  15      276.91      266.95     82.01 o 
  -6  10  15     3847.85     4103.57    484.90 o 
  -5  10  15      806.18      771.47     99.95 o 
  -4  10  15     1170.03     1246.28    158.35 o 
  -3  10  15      384.18      499.95     78.78 o 
  -2  10  15      262.90      248.40     52.70 o 
  -8  11  15      416.91      406.24     78.33 o 
  -7  11  15      528.06      553.43     94.94 o 
  -6  11  15     1037.66     1098.88    148.58 o 
  -5  11  15     1003.89      946.96    136.23 o 
  -4  11  15      770.85      752.47    139.70 o 
  -3  11  15      152.44      173.00     84.20 o 
  -2  11  15      861.31      733.90    167.11 o 
  -8  12  15      144.33      104.16     54.67 o 
  -7  12  15      617.61      574.77    103.55 o 
  -6  12  15      551.96      420.38     98.66 o 
  -5  12  15      624.58      611.13    116.87 o 
  -4  12  15       46.76       59.98     37.23 o 
  -3  12  15       95.63       92.51     57.15 o 
  -6  13  15     1243.51     1265.89    147.35 o 
  -5  13  15       73.63      105.22     39.66 o 
  -4  13  15        8.43       20.47     56.61 o 
 -10   0  16     3151.92     3186.36    170.65 o 
  -9   0  16     2691.17     2826.32    470.76 o 
  -8   0  16      614.39      579.08     98.49 o 
  -7   0  16     1443.95     2063.51    405.21 o 
  -6   0  16      994.05      958.50    130.49 o 
  -5   0  16      151.14      161.54     75.26 o 
  -4   0  16     1608.18     1721.99    225.32 o 
  -3   0  16      529.25      555.26     99.21 o 
  -2   0  16      361.22      354.74    114.78 o 
  -1   0  16     1369.52     1363.89    223.81 o 
 -10   1  16      111.00      237.72     54.44 o 
  -9   1  16      156.91      152.29     39.77 o 
  -8   1  16       72.77       99.01     24.90 o 
  -7   1  16     2940.28     2510.76    198.70 o 
  -6   1  16     1110.43      939.95     96.65 o 
  -5   1  16      806.94      743.30     94.20 o 
  -4   1  16      527.97      578.14     93.23 o 
  -3   1  16      399.97      363.15     57.38 o 
  -2   1  16      407.84      430.78     74.32 o 
  -1   1  16      127.16      164.33     49.30 o 
 -10   2  16     1936.23     1650.60    243.61 o 
  -9   2  16       25.75       58.83     30.53 o 
  -8   2  16      458.27      490.17     67.57 o 
  -7   2  16     2629.25     2638.36    116.42 o 
  -6   2  16      124.05      149.24     43.25 o 
  -5   2  16      303.70      290.51     50.24 o 
  -4   2  16      417.26      463.00     64.33 o 
  -3   2  16      217.44      241.48     51.08 o 
  -2   2  16      366.06      342.00     65.75 o 
  -1   2  16      534.95      432.46     64.89 o 
 -10   3  16       36.86       66.93     40.05 o 
  -9   3  16      168.74      105.29     36.99 o 
  -8   3  16        9.46       40.72     29.66 o 
  -7   3  16       48.99       71.30     47.09 o 
  -6   3  16     2048.98     1992.65    155.05 o 
  -5   3  16       42.74       92.80     35.65 o 
  -4   3  16       12.62      101.80     36.50 o 
  -3   3  16      695.52      570.28     85.02 o 
  -2   3  16      375.78      431.88     68.08 o 
  -1   3  16        8.10       79.23     42.28 o 
 -10   4  16       35.91       87.34     48.98 o 
  -9   4  16      188.53      166.31     41.74 o 
  -8   4  16        6.27       65.62     31.31 o 
  -7   4  16      478.64      309.17     56.61 o 
  -6   4  16        3.20       47.10     32.50 o 
  -5   4  16      127.26      149.33     54.70 o 
  -4   4  16       91.45       68.98     40.72 o 
  -3   4  16       98.57       94.98     49.49 o 
  -2   4  16        4.31       -0.41     45.94 o 
  -1   4  16      144.54      115.48     39.97 o 
 -10   5  16      166.30      213.08     37.14 o 
  -9   5  16       77.17      128.84     38.13 o 
  -8   5  16      107.42      147.64     45.19 o 
  -7   5  16       92.70       98.12     43.48 o 
  -6   5  16       15.53       32.32     58.72 o 
  -5   5  16      290.02      157.40     57.68 o 
  -4   5  16       32.61       74.97     34.24 o 
  -3   5  16       93.71      123.32     56.14 o 
  -2   5  16       17.80       92.73     38.89 o 
 -10   6  16      515.08      358.58     72.96 o 
  -9   6  16       24.28       84.43     28.66 o 
  -8   6  16      505.64      446.91     77.41 o 
  -7   6  16      517.63      492.65     91.10 o 
  -6   6  16       22.15      122.26     70.89 o 
  -5   6  16      227.93      177.21     54.56 o 
  -4   6  16        4.14       48.56     47.64 o 
  -3   6  16        5.92       86.24     57.56 o 
  -2   6  16      334.91      291.36     41.76 o 
  -9   7  16      101.68       85.42     25.47 o 
  -8   7  16       33.44       59.87     23.74 o 
  -7   7  16      805.68      887.07    147.32 o 
  -6   7  16     1233.73     1261.65    217.04 o 
  -5   7  16      200.76      250.29     72.31 o 
  -4   7  16       15.22       80.90     53.78 o 
  -3   7  16     1023.77     1101.09    108.81 o 
  -2   7  16      816.88      622.86     93.91 o 
  -9   8  16      946.31      902.89    157.83 o 
  -8   8  16      266.14      206.46     82.83 o 
  -7   8  16      748.00      802.02    101.76 o 
  -6   8  16      519.63      466.29     93.38 o 
  -5   8  16      857.95      671.31     99.29 o 
  -4   8  16      708.86      728.85    128.68 o 
  -3   8  16      519.66      454.69     67.02 o 
  -2   8  16      228.11      240.34     54.08 o 
  -8   9  16      109.81      181.34     43.64 o 
  -7   9  16     1166.73     1153.48    139.72 o 
  -6   9  16      809.77      766.50    140.59 o 
  -5   9  16     1230.59     1416.81    158.21 o 
  -4   9  16      181.84      165.98     53.36 o 
  -3   9  16      737.66      639.34    107.33 o 
  -8  10  16       22.51      171.50     65.64 o 
  -7  10  16     2043.48     2207.10    244.91 o 
  -6  10  16      141.71      200.79     84.01 o 
  -5  10  16      214.27      267.42     49.48 o 
  -4  10  16       82.22       61.01     66.92 o 
  -7  11  16      114.08      127.48     68.41 o 
  -6  11  16      986.30      970.57    137.14 o 
  -5  11  16      145.87      150.89     54.84 o 
 -10   1  17      644.83      539.47     73.92 o 
  -9   1  17      225.77      155.37     42.45 o 
  -8   1  17       10.16       30.64     35.48 o 
  -7   1  17       86.73       38.90     28.46 o 
  -6   1  17       37.44       29.29     33.59 o 
  -5   1  17      425.81      350.75     60.46 o 
  -4   1  17      141.08      130.87     43.90 o 
  -3   1  17        3.83      131.55     43.17 o 
  -9   2  17     1842.68     1550.82    155.70 o 
  -8   2  17      977.07      917.09    139.35 o 
  -7   2  17        1.29       69.69     52.46 o 
  -6   2  17       36.93       42.75     40.55 o 
  -5   2  17      188.14      264.53     77.09 o 
  -4   2  17       58.89      225.34     87.28 o 
  -3   2  17      492.33      470.56     69.57 o 
  -9   3  17       76.18       77.45     28.66 o 
  -8   3  17      141.83       81.51     36.85 o 
  -7   3  17      214.28      147.59     93.02 o 
  -6   3  17      500.09      427.64     58.97 o 
  -5   3  17       16.67       49.05     30.47 o 
  -4   3  17      869.45      736.09    107.30 o 
  -3   3  17     1418.31     1344.45    232.11 o 
  -9   4  17      439.40      449.91     60.16 o 
  -8   4  17      458.24      423.62     89.17 o 
  -7   4  17     1556.09     1515.92    308.66 o 
  -6   4  17       47.78       63.74     41.17 o 
  -5   4  17      289.48      345.19     63.27 o 
  -4   4  17      203.18      259.11     71.33 o 
  -3   4  17       26.35       96.73    102.49 o 
  -9   5  17       30.11      102.55     35.88 o 
  -8   5  17        0.14      109.99     37.28 o 
  -7   5  17       56.86      123.38     49.57 o 
  -6   5  17       33.29       57.72     57.11 o 
  -5   5  17       77.46      136.09     49.09 o 
  -4   5  17      393.51      310.05     55.48 o 
  -3   5  17     2093.27     1819.27    247.07 o 
  -9   6  17      442.33      417.97     75.63 o 
  -8   6  17        1.89      118.35     46.07 o 
  -7   6  17       99.66      124.32     42.67 o 
  -6   6  17        3.35       58.13     47.04 o 
  -5   6  17       27.44      108.96     43.01 o 
  -4   6  17       24.11       47.87     33.99 o 
  -8   7  17      458.82      400.54     77.04 o 
  -7   7  17      141.13       64.99     37.86 o 
  -6   7  17      554.61      646.22    105.34 o 
  -5   7  17     1258.34     1167.11    175.28 o 
  -4   7  17      169.64      241.73     74.27 o 
  -7   8  17      325.83      307.21     98.75 o 
  -6   8  17      486.83      375.39     69.59 o 
  -5   8  17     1441.09     1391.40    211.13 o 
  -6   9  17      347.87      333.55     90.74 o 
  -8   0  18      920.33     1037.27    325.50 o 
  -7   0  18     2362.91     1098.83    409.95 o 
  -6   0  18     2989.28     1982.43    756.25 o 
  -5   0  18      737.79      692.94    189.58 o 
  -8   1  18      870.38      755.30    239.14 o 
  -7   1  18      268.81      315.23    138.34 o 
  -6   1  18      626.82      616.21    233.31 o 
  -5   1  18      860.44     1005.55    160.78 o 
  -8   2  18      444.65      524.02    127.17 o 
  -7   2  18     1837.36     1360.74    210.95 o 
  -6   2  18      540.25      591.87    114.94 o 
  -5   2  18      376.01      312.43     55.43 o 
  -8   3  18      696.28      631.08    214.13 o 
  -7   3  18       40.00       78.84     54.59 o 
  -6   3  18      196.74      357.35     77.10 o 
  -5   3  18       96.63      215.59     84.40 o 
  -7   4  18      181.09      235.40    125.91 o 
  -6   4  18       39.22       78.43     40.59 o 
  -5   4  18        0.29      105.91     50.23 o 
  -7   5  18       24.62       41.25     64.39 o 
  -6   5  18       63.05       56.90     73.95 o 
                                                 
